# Supplementary material for: (E)-Ethyl N′-(3-hy­droxy­benzyl­idene)hydrazinecarboxyl­ate dihydrate
Source: Acta Crystallogr Sect E Struct Rep Online. 2011 Jul 2;67(Pt 8):o1884. doi: 10.1107/S1600536811025104 (PMC3212279; doi:10.1107/S1600536811025104)
Supplement: Supplementary file 1 [file e-67-o1884-sup1.cif]

##############################################################################
#                                                                            #
# This CIF contains the data in a paper accepted for publication in          #
# Acta Crystallographica Section E. It conforms to the requirements of       #
# Notes for Authors for Acta Crystallographica Section E, and has been       #
# peer reviewed under the auspices of the IUCr Commission on Journals.       #
#                                                                            #
# Full details of the Crystallographic Information File format               #
# are given in the paper "The Crystallographic Information File (CIF):       #
# a New Standard Archive File for Crystallography" by S. R. Hall, F. H.      #
# Allen and I. D. Brown [Acta Cryst. (1991), A47, 655-685].                  #
#                                                                            #
# The current version of the core CIF dictionary is obtainable from          #
# ftp://ftp.iucr.org/pub/cif_core.dic.                                       #
#                                                                            #
# Software is freely available for graphical display of the structure(s)     #
# in this CIF. For information consult the CIF software page                 #
# http://www.iucr.org/resources/cif/software.                                #
#                                                                            #
# This file may be used for bona fide research purposes within the           #
# scientific community so long as proper attribution is given to the journal # 
# article from which it was obtained.                                        #
#                                                                            #
##############################################################################
data_I
_audit_creation_method     SHELXL-97
_chemical_name_systematic
;
(<i>E</i>)-Ethyl <i>N</i>'-(3-hydroxybenzylidene)hydrazinecarboxylate dihydrate
;
_chemical_name_common     ?
_chemical_formula_moiety     'C10 H12 N2 O3, 2(H2 O)'
_chemical_formula_sum     'C10 H16 N2 O5'
_chemical_formula_iupac     'C10 H12 N2 O3, 2H2 O'
_chemical_formula_weight     244.25
_chemical_melting_point     ?
_symmetry_cell_setting     monoclinic
_symmetry_space_group_name_H-M     'P 21/c'
_symmetry_space_group_name_Hall     '-P 2ybc'
loop_
    _symmetry_equiv_pos_as_xyz
    'x, y, z'
    '-x, y+1/2, -z+1/2'
    '-x, -y, -z'
    'x, -y-1/2, z-1/2'
_cell_length_a     12.8074(10)
_cell_length_b     21.9101(18)
_cell_length_c     8.9048(7)
_cell_angle_alpha     90.00
_cell_angle_beta     96.490(3)
_cell_angle_gamma     90.00
_cell_volume     2482.8(3)
_cell_formula_units_Z     8
_cell_measurement_reflns_used     4819
_cell_measurement_theta_min     1.6
_cell_measurement_theta_max     25.0
_cell_measurement_temperature     223(2)
_exptl_crystal_description     Block
_exptl_crystal_colour     colourless
_exptl_crystal_size_max     0.20
_exptl_crystal_size_mid     0.19
_exptl_crystal_size_min     0.18
_exptl_crystal_density_diffrn     1.307
_exptl_crystal_density_meas     ?
_exptl_crystal_density_method     'not measured'
_exptl_crystal_F_000     1040
_exptl_absorpt_coefficient_mu     0.105
_exptl_absorpt_correction_type     multi-scan
_exptl_absorpt_process_details     '(SADABS; Bruker, 2002)'
_exptl_absorpt_correction_T_min     0.977
_exptl_absorpt_correction_T_max     0.989
_exptl_special_details     ?
_diffrn_ambient_temperature     223(2)
_diffrn_radiation_type     MoK\a
_diffrn_radiation_wavelength     0.71073
_diffrn_radiation_source     'fine-focus sealed tube'
_diffrn_radiation_monochromator     graphite
_diffrn_measurement_device_type     'Bruker SMART CCD'
_diffrn_measurement_method     '\f and \w'
_diffrn_detector_area_resol_mean     ?
_diffrn_reflns_number     22432
_diffrn_reflns_av_R_equivalents     0.0362
_diffrn_reflns_av_sigmaI/netI     0.0302
_diffrn_reflns_theta_min     1.60
_diffrn_reflns_theta_max     26.00
_diffrn_reflns_theta_full     26.00
_diffrn_measured_fraction_theta_max     0.989
_diffrn_measured_fraction_theta_full     0.989
_diffrn_reflns_limit_h_min     -15
_diffrn_reflns_limit_h_max     15
_diffrn_reflns_limit_k_min     -26
_diffrn_reflns_limit_k_max     27
_diffrn_reflns_limit_l_min     -10
_diffrn_reflns_limit_l_max     10
_diffrn_standards_number     ?
_diffrn_standards_interval_count     ?
_diffrn_standards_interval_time     ?
_diffrn_standards_decay_%     ?
_refine_special_details
;
 Refinement of F^2^ against ALL reflections.  The weighted R-factor wR and
 goodness of fit S are based on F^2^, conventional R-factors R are based
 on F, with F set to zero for negative F^2^. The threshold expression of
 F^2^ > 2sigma(F^2^) is used only for calculating R-factors(gt) etc. and is
 not relevant to the choice of reflections for refinement.  R-factors based
 on F^2^ are statistically about twice as large as those based on F, and R-
 factors based on ALL data will be even larger.
;
_reflns_number_total     4819
_reflns_number_gt     3377
_reflns_threshold_expression     I>2\s(I)
_refine_ls_structure_factor_coef     Fsqd
_refine_ls_matrix_type     full
_refine_ls_R_factor_all     0.0681
_refine_ls_R_factor_gt     0.0433
_refine_ls_wR_factor_gt     0.1092
_refine_ls_wR_factor_ref     0.1262
_refine_ls_goodness_of_fit_ref     0.946
_refine_ls_restrained_S_all     0.946
_refine_ls_number_reflns     4819
_refine_ls_number_parameters     341
_refine_ls_number_restraints     0
_refine_ls_hydrogen_treatment     mixed
_refine_ls_weighting_scheme     calc
_refine_ls_weighting_details
         'calc w=1/[\s^2^(Fo^2^)+(0.0615P)^2^+0.6040P] where P=(Fo^2^+2Fc^2^)/3'
_atom_sites_solution_hydrogens     geom
_atom_sites_solution_primary     direct
_atom_sites_solution_secondary     difmap
_refine_ls_shift/su_max     0.000
_refine_ls_shift/su_mean     0.000
_refine_diff_density_max     0.161
_refine_diff_density_min     -0.141
_refine_ls_extinction_method     'SHELXL97 (Sheldrick, 2008)'
_refine_ls_extinction_coef     0.0022(6)
_refine_ls_extinction_expression
                                  'Fc^*^=kFc[1+0.001xFc^2^\l^3^/sin(2\q)]^-1/4^'
loop_
    _atom_type_symbol
    _atom_type_description
    _atom_type_scat_dispersion_real
    _atom_type_scat_dispersion_imag
    _atom_type_scat_source
    'C' 'C' 0.0033 0.0016
                         'International Tables Vol C Tables 4.2.6.8 and 6.1.1.4'
    'H' 'H' 0.0000 0.0000
                         'International Tables Vol C Tables 4.2.6.8 and 6.1.1.4'
    'N' 'N' 0.0061 0.0033
                         'International Tables Vol C Tables 4.2.6.8 and 6.1.1.4'
    'O' 'O' 0.0106 0.0060
                         'International Tables Vol C Tables 4.2.6.8 and 6.1.1.4'
_computing_data_collection     'SMART (Bruker, 2002)'
_computing_cell_refinement     'SAINT (Bruker, 2002)'
_computing_data_reduction     'SAINT (Bruker, 2002)'
_computing_structure_solution     'SHELXS97 (Sheldrick, 2008)'
_computing_structure_refinement     'SHELXL97 (Sheldrick, 2008)'
_computing_molecular_graphics     'SHELXTL (Sheldrick, 2008)'
_computing_publication_material     'SHELXTL (Sheldrick, 2008)'
loop_
    _atom_site_type_symbol
    _atom_site_label
    _atom_site_fract_x
    _atom_site_fract_y
    _atom_site_fract_z
    _atom_site_U_iso_or_equiv
    _atom_site_adp_type
    _atom_site_calc_flag
    _atom_site_refinement_flags
    _atom_site_occupancy
    _atom_site_symmetry_multiplicity
    _atom_site_disorder_assembly
    _atom_site_disorder_group
    C C10 -0.09028(17) 0.12370(9) 1.3239(3) 0.0742(6) Uani d . 1 1 . .
    H H10A -0.1020 0.0806 1.3319 0.111 Uiso calc R 1 1 . .
    H H10B -0.1545 0.1434 1.2842 0.111 Uiso calc R 1 1 . .
    H H10C -0.0670 0.1400 1.4221 0.111 Uiso calc R 1 1 . .
    O O1W 0.42004(14) 0.30255(7) 0.7045(2) 0.0734(5) Uani d . 1 1 . .
    O O2W 0.68695(13) 0.73071(8) 0.58510(19) 0.0723(4) Uani d . 1 1 . .
    O O3W 0.14922(13) 0.05421(8) 1.0133(2) 0.0770(5) Uani d . 1 1 . .
    O O4W 0.98022(17) 0.48067(8) 0.3000(2) 0.0847(5) Uani d . 1 1 . .
    H H2A 0.694(2) 0.6903(13) 0.607(3) 0.100(9) Uiso d . 1 1 . .
    H H1A 0.387(2) 0.2930(13) 0.621(4) 0.112(12) Uiso d . 1 1 . .
    H H1B 0.386(2) 0.2811(13) 0.772(3) 0.114(10) Uiso d . 1 1 . .
    H H2B 0.745(2) 0.7398(11) 0.554(3) 0.096(9) Uiso d . 1 1 . .
    H H3A 0.213(3) 0.0450(13) 0.989(3) 0.125(11) Uiso d . 1 1 . .
    H H4A 0.938(3) 0.5007(15) 0.341(3) 0.122(12) Uiso d . 1 1 . .
    H H3B 0.150(2) 0.0953(15) 1.023(3) 0.133(12) Uiso d . 1 1 . .
    H H4B 1.041(5) 0.472(3) 0.374(6) 0.28(3) Uiso d . 1 1 . .
    C C1 0.28335(13) 0.39669(8) 0.9118(2) 0.0477(4) Uani d . 1 1 . .
    H H1 0.2871 0.3558 0.8849 0.057 Uiso calc R 1 1 . .
    C C2 0.34613(13) 0.43925(8) 0.8508(2) 0.0507(4) Uani d . 1 1 . .
    C C3 0.33908(16) 0.49999(8) 0.8888(3) 0.0667(6) Uani d . 1 1 . .
    H H3 0.3813 0.5287 0.8480 0.080 Uiso calc R 1 1 . .
    C C4 0.26972(18) 0.51811(9) 0.9868(3) 0.0793(7) Uani d . 1 1 . .
    H H4 0.2646 0.5592 1.0112 0.095 Uiso calc R 1 1 . .
    C C5 0.20760(16) 0.47581(8) 1.0491(3) 0.0670(6) Uani d . 1 1 . .
    H H5 0.1608 0.4884 1.1155 0.080 Uiso calc R 1 1 . .
    C C6 0.21479(13) 0.41483(7) 1.0130(2) 0.0480(4) Uani d . 1 1 . .
    C C7 0.14945(14) 0.37163(8) 1.0848(2) 0.0536(5) Uani d . 1 1 . .
    H H7 0.1046 0.3868 1.1511 0.064 Uiso calc R 1 1 . .
    C C8 0.07698(13) 0.22053(8) 1.1273(2) 0.0506(4) Uani d . 1 1 . .
    C C9 -0.00809(14) 0.13484(8) 1.2203(2) 0.0547(5) Uani d . 1 1 . .
    H H9A 0.0575 0.1155 1.2595 0.066 Uiso calc R 1 1 . .
    H H9B -0.0303 0.1183 1.1207 0.066 Uiso calc R 1 1 . .
    C C11 0.77878(13) 0.39363(8) 0.4056(2) 0.0483(4) Uani d . 1 1 . .
    H H11 0.7901 0.4350 0.3906 0.058 Uiso calc R 1 1 . .
    C C12 0.83693(13) 0.35064(8) 0.3377(2) 0.0513(4) Uani d . 1 1 . .
    C C13 0.81986(16) 0.28929(9) 0.3588(3) 0.0669(6) Uani d . 1 1 . .
    H H13 0.8588 0.2605 0.3125 0.080 Uiso calc R 1 1 . .
    C C14 0.74537(18) 0.27088(9) 0.4480(3) 0.0791(7) Uani d . 1 1 . .
    H H14 0.7341 0.2295 0.4623 0.095 Uiso calc R 1 1 . .
    C C15 0.68699(16) 0.31331(8) 0.5169(3) 0.0669(6) Uani d . 1 1 . .
    H H15 0.6365 0.3004 0.5773 0.080 Uiso calc R 1 1 . .
    C C16 0.70352(13) 0.37501(8) 0.4961(2) 0.0483(4) Uani d . 1 1 . .
    C C17 0.64060(14) 0.41813(8) 0.5720(2) 0.0529(5) Uani d . 1 1 . .
    H H17 0.5858 0.4029 0.6212 0.063 Uiso calc R 1 1 . .
    C C18 0.59999(13) 0.56870(8) 0.6705(2) 0.0478(4) Uani d . 1 1 . .
    C C19 0.52938(14) 0.65317(8) 0.7918(2) 0.0552(5) Uani d . 1 1 . .
    H H19A 0.5111 0.6780 0.7025 0.066 Uiso calc R 1 1 . .
    H H19B 0.5992 0.6646 0.8366 0.066 Uiso calc R 1 1 . .
    C C20 0.45141(16) 0.66243(9) 0.9025(3) 0.0696(6) Uani d . 1 1 . .
    H H20A 0.4511 0.7046 0.9317 0.104 Uiso calc R 1 1 . .
    H H20B 0.4704 0.6376 0.9902 0.104 Uiso calc R 1 1 . .
    H H20C 0.3827 0.6510 0.8567 0.104 Uiso calc R 1 1 . .
    N N1 0.15055(11) 0.31441(6) 1.06170(17) 0.0508(4) Uani d . 1 1 . .
    N N2 0.08175(12) 0.28158(7) 1.13816(19) 0.0604(4) Uani d . 1 1 . .
    H H2 0.0413 0.3004 1.1936 0.073 Uiso calc R 1 1 . .
    N N3 0.65632(10) 0.47535(6) 0.57456(16) 0.0480(4) Uani d . 1 1 . .
    N N4 0.58747(11) 0.50831(6) 0.65046(18) 0.0543(4) Uani d . 1 1 . .
    H H4N 0.5359 0.4901 0.6854 0.065 Uiso calc R 1 1 . .
    O O1 0.12881(11) 0.18908(6) 1.05295(17) 0.0687(4) Uani d . 1 1 . .
    O O2 0.00520(9) 0.20017(5) 1.21202(15) 0.0578(4) Uani d . 1 1 . .
    O O3 0.41697(10) 0.42375(6) 0.75455(16) 0.0694(4) Uani d . 1 1 . .
    H H3C 0.4154 0.3867 0.7409 0.104 Uiso calc R 1 1 . .
    O O4 0.66657(10) 0.59992(5) 0.62166(16) 0.0600(4) Uani d . 1 1 . .
    O O5 0.52645(9) 0.58923(5) 0.75261(16) 0.0579(4) Uani d . 1 1 . .
    O O6 0.91245(10) 0.36631(6) 0.24827(17) 0.0721(4) Uani d . 1 1 . .
    H H6 0.9188 0.4035 0.2474 0.086(8) Uiso calc R 1 1 . .
loop_
    _atom_site_aniso_label
    _atom_site_aniso_U_11
    _atom_site_aniso_U_22
    _atom_site_aniso_U_33
    _atom_site_aniso_U_12
    _atom_site_aniso_U_13
    _atom_site_aniso_U_23
    C10 0.0782(14) 0.0505(12) 0.1003(17) -0.0111(10) 0.0373(13) 0.0089(11)
    O1W 0.0912(11) 0.0552(9) 0.0780(12) 0.0013(8) 0.0280(11) -0.0056(8)
    O2W 0.0765(10) 0.0610(10) 0.0868(11) -0.0007(8) 0.0417(9) 0.0052(8)
    O3W 0.0635(9) 0.0624(10) 0.1118(13) -0.0038(7) 0.0396(9) -0.0021(9)
    O4W 0.0879(12) 0.0599(10) 0.1142(15) -0.0092(8) 0.0454(12) -0.0058(9)
    C1 0.0481(9) 0.0356(9) 0.0620(11) -0.0014(7) 0.0182(8) -0.0010(8)
    C2 0.0505(10) 0.0451(10) 0.0601(11) -0.0003(8) 0.0220(8) 0.0027(8)
    C3 0.0721(13) 0.0414(11) 0.0938(16) -0.0056(9) 0.0409(12) 0.0067(10)
    C4 0.0957(16) 0.0370(10) 0.1155(19) -0.0006(10) 0.0575(15) -0.0041(11)
    C5 0.0732(13) 0.0435(11) 0.0930(16) 0.0030(9) 0.0476(12) -0.0037(10)
    C6 0.0463(9) 0.0396(9) 0.0608(11) -0.0005(7) 0.0179(8) 0.0021(8)
    C7 0.0520(10) 0.0439(10) 0.0702(13) 0.0006(8) 0.0301(9) -0.0017(9)
    C8 0.0487(10) 0.0424(10) 0.0641(12) -0.0002(8) 0.0208(9) 0.0022(8)
    C9 0.0596(11) 0.0377(9) 0.0693(13) -0.0040(8) 0.0179(9) 0.0027(8)
    C11 0.0500(9) 0.0389(9) 0.0586(11) -0.0006(7) 0.0171(8) -0.0023(8)
    C12 0.0490(9) 0.0453(10) 0.0632(11) 0.0006(8) 0.0215(8) -0.0053(8)
    C13 0.0677(12) 0.0437(11) 0.0959(16) 0.0051(9) 0.0386(11) -0.0112(10)
    C14 0.0901(15) 0.0365(10) 0.120(2) 0.0013(10) 0.0539(14) -0.0020(11)
    C15 0.0716(12) 0.0425(11) 0.0944(16) -0.0034(9) 0.0437(12) -0.0001(10)
    C16 0.0463(9) 0.0421(9) 0.0590(11) 0.0023(7) 0.0174(8) -0.0028(8)
    C17 0.0490(10) 0.0458(11) 0.0680(12) -0.0006(8) 0.0253(9) -0.0024(9)
    C18 0.0459(9) 0.0449(10) 0.0550(11) 0.0017(7) 0.0156(8) -0.0055(8)
    C19 0.0565(10) 0.0356(9) 0.0757(13) 0.0021(8) 0.0175(9) -0.0074(9)
    C20 0.0687(12) 0.0515(12) 0.0933(16) 0.0045(10) 0.0290(12) -0.0180(11)
    N1 0.0482(8) 0.0416(8) 0.0667(10) -0.0036(6) 0.0247(7) 0.0024(7)
    N2 0.0621(9) 0.0418(9) 0.0857(12) -0.0043(7) 0.0448(9) -0.0020(8)
    N3 0.0462(8) 0.0434(8) 0.0573(9) 0.0035(6) 0.0190(7) -0.0056(7)
    N4 0.0508(8) 0.0408(8) 0.0766(11) -0.0019(6) 0.0308(8) -0.0107(7)
    O1 0.0744(9) 0.0447(7) 0.0956(11) -0.0005(6) 0.0471(8) -0.0044(7)
    O2 0.0606(7) 0.0382(6) 0.0807(9) -0.0043(5) 0.0344(7) 0.0017(6)
    O3 0.0766(9) 0.0517(8) 0.0894(10) -0.0078(6) 0.0513(8) -0.0038(7)
    O4 0.0623(8) 0.0471(7) 0.0762(9) -0.0043(6) 0.0321(7) -0.0032(6)
    O5 0.0558(7) 0.0389(7) 0.0846(9) -0.0018(5) 0.0320(7) -0.0125(6)
    O6 0.0766(9) 0.0526(9) 0.0970(11) -0.0015(7) 0.0529(8) -0.0098(7)
_geom_special_details
;
 All esds (except the esd in the dihedral angle between two l.s. planes)
 are estimated using the full covariance matrix.  The cell esds are taken
 into account individually in the estimation of esds in distances, angles
 and torsion angles; correlations between esds in cell parameters are only
 used when they are defined by crystal symmetry.  An approximate (isotropic)
 treatment of cell esds is used for estimating esds involving l.s. planes.
;
loop_
    _geom_bond_atom_site_label_1
    _geom_bond_atom_site_label_2
    _geom_bond_site_symmetry_2
    _geom_bond_distance
    _geom_bond_publ_flag
    C10 C9 . 1.496(2) ?
    C10 H10A . 0.9600 ?
    C10 H10B . 0.9600 ?
    C10 H10C . 0.9600 ?
    O1W H1A . 0.84(3) ?
    O1W H1B . 0.91(3) ?
    O2W H2A . 0.91(3) ?
    O2W H2B . 0.85(3) ?
    O3W H3A . 0.89(3) ?
    O3W H3B . 0.90(3) ?
    O4W H4A . 0.81(3) ?
    O4W H4B . 0.98(6) ?
    C1 C2 . 1.382(2) ?
    C1 C6 . 1.386(2) ?
    C1 H1 . 0.9300 ?
    C2 O3 . 1.359(2) ?
    C2 C3 . 1.379(3) ?
    C3 C4 . 1.372(3) ?
    C3 H3 . 0.9300 ?
    C4 C5 . 1.378(3) ?
    C4 H4 . 0.9300 ?
    C5 C6 . 1.380(2) ?
    C5 H5 . 0.9300 ?
    C6 C7 . 1.458(2) ?
    C7 N1 . 1.271(2) ?
    C7 H7 . 0.9300 ?
    C8 O1 . 1.206(2) ?
    C8 O2 . 1.3303(19) ?
    C8 N2 . 1.342(2) ?
    C9 O2 . 1.444(2) ?
    C9 H9A . 0.9700 ?
    C9 H9B . 0.9700 ?
    C11 C12 . 1.382(2) ?
    C11 C16 . 1.386(2) ?
    C11 H11 . 0.9300 ?
    C12 O6 . 1.365(2) ?
    C12 C13 . 1.378(3) ?
    C13 C14 . 1.370(3) ?
    C13 H13 . 0.9300 ?
    C14 C15 . 1.380(3) ?
    C14 H14 . 0.9300 ?
    C15 C16 . 1.384(2) ?
    C15 H15 . 0.9300 ?
    C16 C17 . 1.456(2) ?
    C17 N3 . 1.270(2) ?
    C17 H17 . 0.9300 ?
    C18 O4 . 1.212(2) ?
    C18 O5 . 1.3339(19) ?
    C18 N4 . 1.342(2) ?
    C19 O5 . 1.443(2) ?
    C19 C20 . 1.494(2) ?
    C19 H19A . 0.9700 ?
    C19 H19B . 0.9700 ?
    C20 H20A . 0.9600 ?
    C20 H20B . 0.9600 ?
    C20 H20C . 0.9600 ?
    N1 N2 . 1.3759(18) ?
    N2 H2 . 0.8600 ?
    N3 N4 . 1.3750(18) ?
    N4 H4N . 0.8600 ?
    O3 H3C . 0.8200 ?
    O6 H6 . 0.8200 ?
loop_
    _geom_angle_atom_site_label_1
    _geom_angle_atom_site_label_2
    _geom_angle_atom_site_label_3
    _geom_angle_site_symmetry_1
    _geom_angle_site_symmetry_3
    _geom_angle
    _geom_angle_publ_flag
    C9 C10 H10A . . 109.5 ?
    C9 C10 H10B . . 109.5 ?
    H10A C10 H10B . . 109.5 ?
    C9 C10 H10C . . 109.5 ?
    H10A C10 H10C . . 109.5 ?
    H10B C10 H10C . . 109.5 ?
    H1A O1W H1B . . 103(3) ?
    H2A O2W H2B . . 103(2) ?
    H3A O3W H3B . . 104(3) ?
    H4A O4W H4B . . 109(4) ?
    C2 C1 C6 . . 120.13(16) ?
    C2 C1 H1 . . 119.9 ?
    C6 C1 H1 . . 119.9 ?
    O3 C2 C3 . . 117.57(15) ?
    O3 C2 C1 . . 122.59(15) ?
    C3 C2 C1 . . 119.83(16) ?
    C4 C3 C2 . . 120.04(17) ?
    C4 C3 H3 . . 120.0 ?
    C2 C3 H3 . . 120.0 ?
    C3 C4 C5 . . 120.39(18) ?
    C3 C4 H4 . . 119.8 ?
    C5 C4 H4 . . 119.8 ?
    C4 C5 C6 . . 120.05(17) ?
    C4 C5 H5 . . 120.0 ?
    C6 C5 H5 . . 120.0 ?
    C5 C6 C1 . . 119.53(15) ?
    C5 C6 C7 . . 118.03(15) ?
    C1 C6 C7 . . 122.43(15) ?
    N1 C7 C6 . . 123.50(15) ?
    N1 C7 H7 . . 118.3 ?
    C6 C7 H7 . . 118.3 ?
    O1 C8 O2 . . 125.35(16) ?
    O1 C8 N2 . . 125.86(16) ?
    O2 C8 N2 . . 108.80(14) ?
    O2 C9 C10 . . 106.76(14) ?
    O2 C9 H9A . . 110.4 ?
    C10 C9 H9A . . 110.4 ?
    O2 C9 H9B . . 110.4 ?
    C10 C9 H9B . . 110.4 ?
    H9A C9 H9B . . 108.6 ?
    C12 C11 C16 . . 119.90(16) ?
    C12 C11 H11 . . 120.0 ?
    C16 C11 H11 . . 120.0 ?
    O6 C12 C13 . . 117.29(15) ?
    O6 C12 C11 . . 122.46(16) ?
    C13 C12 C11 . . 120.25(16) ?
    C14 C13 C12 . . 119.85(17) ?
    C14 C13 H13 . . 120.1 ?
    C12 C13 H13 . . 120.1 ?
    C13 C14 C15 . . 120.52(18) ?
    C13 C14 H14 . . 119.7 ?
    C15 C14 H14 . . 119.7 ?
    C14 C15 C16 . . 119.99(17) ?
    C14 C15 H15 . . 120.0 ?
    C16 C15 H15 . . 120.0 ?
    C11 C16 C15 . . 119.49(15) ?
    C11 C16 C17 . . 122.43(15) ?
    C15 C16 C17 . . 118.08(15) ?
    N3 C17 C16 . . 123.66(15) ?
    N3 C17 H17 . . 118.2 ?
    C16 C17 H17 . . 118.2 ?
    O4 C18 O5 . . 125.14(16) ?
    O4 C18 N4 . . 125.94(15) ?
    O5 C18 N4 . . 108.92(14) ?
    O5 C19 C20 . . 106.88(14) ?
    O5 C19 H19A . . 110.3 ?
    C20 C19 H19A . . 110.3 ?
    O5 C19 H19B . . 110.3 ?
    C20 C19 H19B . . 110.3 ?
    H19A C19 H19B . . 108.6 ?
    C19 C20 H20A . . 109.5 ?
    C19 C20 H20B . . 109.5 ?
    H20A C20 H20B . . 109.5 ?
    C19 C20 H20C . . 109.5 ?
    H20A C20 H20C . . 109.5 ?
    H20B C20 H20C . . 109.5 ?
    C7 N1 N2 . . 114.59(14) ?
    C8 N2 N1 . . 120.80(14) ?
    C8 N2 H2 . . 119.6 ?
    N1 N2 H2 . . 119.6 ?
    C17 N3 N4 . . 114.73(14) ?
    C18 N4 N3 . . 120.63(14) ?
    C18 N4 H4N . . 119.7 ?
    N3 N4 H4N . . 119.7 ?
    C8 O2 C9 . . 117.01(13) ?
    C2 O3 H3C . . 109.5 ?
    C18 O5 C19 . . 117.34(13) ?
    C12 O6 H6 . . 109.5 ?
loop_
    _geom_torsion_atom_site_label_1
    _geom_torsion_atom_site_label_2
    _geom_torsion_atom_site_label_3
    _geom_torsion_atom_site_label_4
    _geom_torsion_site_symmetry_1
    _geom_torsion_site_symmetry_2
    _geom_torsion_site_symmetry_3
    _geom_torsion_site_symmetry_4
    _geom_torsion
    _geom_torsion_publ_flag
    C6 C1 C2 O3 . . . . 177.98(18) ?
    C6 C1 C2 C3 . . . . -1.1(3) ?
    O3 C2 C3 C4 . . . . -179.3(2) ?
    C1 C2 C3 C4 . . . . -0.1(3) ?
    C2 C3 C4 C5 . . . . 0.7(4) ?
    C3 C4 C5 C6 . . . . -0.1(4) ?
    C4 C5 C6 C1 . . . . -1.2(3) ?
    C4 C5 C6 C7 . . . . 178.4(2) ?
    C2 C1 C6 C5 . . . . 1.8(3) ?
    C2 C1 C6 C7 . . . . -177.82(18) ?
    C5 C6 C7 N1 . . . . -179.1(2) ?
    C1 C6 C7 N1 . . . . 0.6(3) ?
    C16 C11 C12 O6 . . . . -179.59(17) ?
    C16 C11 C12 C13 . . . . 0.5(3) ?
    O6 C12 C13 C14 . . . . 179.7(2) ?
    C11 C12 C13 C14 . . . . -0.4(3) ?
    C12 C13 C14 C15 . . . . 0.1(4) ?
    C13 C14 C15 C16 . . . . 0.0(4) ?
    C12 C11 C16 C15 . . . . -0.4(3) ?
    C12 C11 C16 C17 . . . . 179.33(18) ?
    C14 C15 C16 C11 . . . . 0.1(3) ?
    C14 C15 C16 C17 . . . . -179.6(2) ?
    C11 C16 C17 N3 . . . . -7.5(3) ?
    C15 C16 C17 N3 . . . . 172.2(2) ?
    C6 C7 N1 N2 . . . . -178.90(17) ?
    O1 C8 N2 N1 . . . . -0.5(3) ?
    O2 C8 N2 N1 . . . . 179.68(16) ?
    C7 N1 N2 C8 . . . . -178.09(19) ?
    C16 C17 N3 N4 . . . . 179.20(17) ?
    O4 C18 N4 N3 . . . . 3.2(3) ?
    O5 C18 N4 N3 . . . . -177.24(15) ?
    C17 N3 N4 C18 . . . . 175.34(18) ?
    O1 C8 O2 C9 . . . . 2.9(3) ?
    N2 C8 O2 C9 . . . . -177.33(16) ?
    C10 C9 O2 C8 . . . . 178.68(17) ?
    O4 C18 O5 C19 . . . . -2.9(3) ?
    N4 C18 O5 C19 . . . . 177.54(16) ?
    C20 C19 O5 C18 . . . . -171.15(16) ?
loop_
    _geom_hbond_atom_site_label_D
    _geom_hbond_atom_site_label_H
    _geom_hbond_atom_site_label_A
    _geom_hbond_site_symmetry_A
    _geom_hbond_distance_DH
    _geom_hbond_distance_HA
    _geom_hbond_distance_DA
    _geom_hbond_angle_DHA
    _geom_hbond_publ_flag
    N2 H2 O6 1_456 0.86 2.29 3.0968(18) 157 yes
    N4 H4N O3 . 0.86 2.24 3.0849(18) 167 yes
    O6 H6 O4W . 0.82 1.90 2.675(2) 157 yes
    C3 H3 O5 . 0.93 2.51 3.422(2) 168 yes
    O1W H1A O2W 3_666 0.84(3) 2.04(3) 2.874(3) 178(3) yes
    O1W H1B O2W 2_646 0.91(3) 1.99(3) 2.906(2) 177(3) yes
    O2W H2A O4 . 0.91(3) 2.02(3) 2.899(2) 163(2) yes
    O2W H2B O1 2_656 0.85(3) 2.25(3) 2.9268(19) 136(2) yes
    O2W H2B N1 2_656 0.85(3) 2.41(3) 3.165(2) 148(2) yes
    O3W H3A O4 2_646 0.89(3) 2.27(3) 2.9417(19) 132(2) yes
    O3W H3A N3 2_646 0.89(3) 2.38(3) 3.200(2) 153(3) yes
    O3W H3B O1 . 0.90(3) 2.10(3) 2.991(2) 171(3) yes
    O4W H4B O3W 4_665 0.98(6) 1.84(6) 2.819(3) 173(5) yes
    O4W H4A O3W 2_656 0.81(3) 2.15(3) 2.955(2) 169(3) yes
data_global
_journal_date_recd_electronic     2011-06-23
_journal_date_accepted     2011-06-26
_journal_name_full     'Acta Crystallographica, Section E'
_journal_year     2011
_journal_volume     67
_journal_issue      8
_journal_page_first     o1884
_journal_page_last     o1884
_journal_paper_category     QO
_journal_coeditor_code     HB5929
_publ_contact_author_name     'Xian-Chao Hu'
_publ_contact_author_address
;
    Research Center of Analysis and Measurement
    Zhejiang University of Technology
    Hangzhou 310014
    People's Republic of China
;
_publ_contact_author_email     zgdhxc@126.com
_publ_contact_author_fax     '++86-571-88320961'
_publ_contact_author_phone     '++86-571-88871095'
_publ_section_title
;
(<i>E</i>)-Ethyl <i>N</i>'-(3-hydroxybenzylidene)hydrazinecarboxylate dihydrate
;
loop_
    _publ_author_name
    _publ_author_address
    'Xian-Chao Hu'
;
College of Chemical Engineering and Materials Science
   Zhejiang University of Technology
   Hangzhou 310014
   People's Republic of China
and
Research Center of Analysis and Measurement
   Zhejiang University of Technology
   Hangzhou 310014
   People's Republic of China
;
    'Jie Zhang'
;
   College of Chemical Engineering and Materials Science
   Zhejiang University of Technology
   Hangzhou 310014
   People's Republic of China
;
    'Da-Yong Yang'
;
    Hangzhou Fist Chemical Co. Ltd
    Xiaoshan, Hangzhou 310007
    People's Republic of China
;
    'Lu-Ping Lv'
;
    Linjiang College
    Hangzhou Vocational and Technical College
    Hangzhou 310018
    People's Republic of China
;
