# Supplementary material for: (E)-Ethyl N′-(3-hy­droxy­benzyl­idene)hydrazinecarboxyl­ate dihydrate
Source: Acta Crystallogr Sect E Struct Rep Online. 2011 Jul 2;67(Pt 8):o1884. doi: 10.1107/S1600536811025104 (PMC3212279; doi:10.1107/S1600536811025104)
Supplement: Supplementary file 2 [file e-67-o1884-Isup2.hkl]

#
# h,k,l, Fc-squared, Fo-squared, sigma(Fo-squared) and status flag
#
data_I
_shelx_title ' LLP in P2(1)/c'
_shelx_refln_list_code          4
_shelx_F_calc_maximum      503.82
_exptl_crystal_F_000      1040.00
_reflns_d_resolution_high  0.8106
 
loop_
 _symmetry_equiv_pos_as_xyz
 'x, y, z'
 '-x, y+1/2, -z+1/2'
 '-x, -y, -z'
 'x, -y-1/2, z-1/2'
 
_cell_length_a    12.8074
_cell_length_b    21.9101
_cell_length_c     8.9048
_cell_angle_alpha  90.000
_cell_angle_beta   96.490
_cell_angle_gamma  90.000
 
_shelx_F_squared_multiplier     1.000
 
loop_
 _refln_index_h
 _refln_index_k
 _refln_index_l
 _refln_F_squared_calc
 _refln_F_squared_meas
 _refln_F_squared_sigma
 _refln_observed_status
   1   0   0       13.60        3.87      0.75 o
   2   0   0      175.03      191.76      5.99 o
   3   0   0     1860.82     1770.71     23.93 o
   4   0   0     4242.86     4170.21     53.41 o
   5   0   0       29.66       35.65      3.39 o
   6   0   0     1604.98     1724.51     29.86 o
   7   0   0     1282.94     1198.46     17.29 o
   8   0   0      119.68      139.32      5.07 o
   9   0   0      464.41      420.98      9.55 o
  10   0   0       17.00       14.49      2.51 o
  11   0   0        0.00        1.27      1.83 o
  12   0   0      420.10      439.37     12.97 o
  13   0   0      168.22      196.97      8.99 o
  14   0   0      204.75      220.27     13.05 o
  15   0   0       58.81       71.68      7.99 o
   1   1   0     2604.71     2638.17     23.41 o
   2   1   0      206.34      186.02      3.50 o
   3   1   0     9010.31     8501.04     90.01 o
   4   1   0      108.79      119.85      2.71 o
   5   1   0      295.10      342.04      5.50 o
   6   1   0     1004.45      997.95     12.08 o
   7   1   0       11.55        8.39      1.15 o
   8   1   0      108.46      111.42      3.10 o
   9   1   0        6.69        7.65      1.28 o
  10   1   0       92.62      100.79      3.63 o
  11   1   0        4.87        4.42      1.53 o
  12   1   0      253.58      252.93      6.84 o
  13   1   0        0.21        4.00      1.88 o
  14   1   0       54.34       68.32      4.59 o
  15   1   0       68.31       69.37      8.14 o
   0   2   0      381.44      353.59     10.13 o
   1   2   0     9189.70     8964.65     85.13 o
   2   2   0      966.23      918.22     10.14 o
   3   2   0     2152.42     2103.15     27.31 o
   4   2   0      105.82       89.47      3.00 o
   5   2   0     3619.00     3318.56     99.50 o
   6   2   0      191.34      181.97      3.80 o
   7   2   0      773.35      797.44      9.15 o
   8   2   0      134.31      127.27      3.39 o
   9   2   0       52.63       61.89      2.76 o
  10   2   0       68.19       68.76      3.11 o
  11   2   0       79.97       81.87      3.75 o
  12   2   0        9.89       18.23      2.46 o
  13   2   0      276.77      285.11      8.19 o
  14   2   0        9.42       19.13      3.57 o
  15   2   0       10.34       13.74      4.11 o
   1   3   0      964.76      951.37     11.17 o
   2   3   0     4208.65     4170.66     37.03 o
   3   3   0     2076.49     2017.23     19.30 o
   4   3   0    11536.05    10610.63    207.35 o
   5   3   0      267.88      278.78      6.25 o
   6   3   0      164.61      158.13      4.37 o
   7   3   0      314.86      284.57      5.81 o
   8   3   0      211.11      210.66      4.34 o
   9   3   0      237.89      239.56      4.98 o
  10   3   0        4.75        9.51      1.56 o
  11   3   0        1.56        1.65      1.36 o
  12   3   0       50.37       48.96      3.35 o
  13   3   0       15.31       18.90      3.31 o
  14   3   0      193.50      202.95     10.00 o
  15   3   0        0.02        5.73      3.37 o
   0   4   0     1304.75     1227.43     17.08 o
   1   4   0       13.13       22.19      1.20 o
   2   4   0     1268.34     1220.10     12.42 o
   3   4   0     5648.80     5476.06     48.69 o
   4   4   0       10.98       13.18      1.49 o
   5   4   0     1381.37     1345.90     14.83 o
   6   4   0       22.92       33.69      3.00 o
   7   4   0        0.45        0.27      0.64 o
   8   4   0        4.86        5.01      1.23 o
   9   4   0        0.44        4.81      1.23 o
  10   4   0        7.85        7.20      1.56 o
  11   4   0       22.25       21.09      2.34 o
  12   4   0      129.29      124.91      4.79 o
  13   4   0      135.18      157.69      9.05 o
  14   4   0       11.37       14.03      6.17 o
  15   4   0       19.82       17.52      4.59 o
   1   5   0     6609.09     6496.64     62.53 o
   2   5   0      176.09      170.72      3.23 o
   3   5   0     4659.10     4574.17     41.42 o
   4   5   0       23.64       19.75      1.67 o
   5   5   0       77.21       68.87      2.34 o
   6   5   0        1.62        3.08      0.92 o
   7   5   0       20.80       33.35      2.15 o
   8   5   0       41.87       43.11      3.30 o
   9   5   0     1427.85     1471.83     20.40 o
  10   5   0        2.96        2.01      1.02 o
  11   5   0        0.02        0.18      1.14 o
  12   5   0       58.30       63.94      5.30 o
  13   5   0       12.94        8.74      4.17 o
  14   5   0       46.81       40.92      7.44 o
  15   5   0       12.73       10.24      4.09 o
   0   6   0       37.45       43.83      2.56 o
   1   6   0     2172.09     2196.65     23.23 o
   2   6   0     3696.57     3696.19     33.96 o
   3   6   0      281.51      253.44      4.48 o
   4   6   0        2.05        7.82      1.27 o
   5   6   0      196.83      212.37      4.93 o
   6   6   0      753.97      765.71      9.56 o
   7   6   0     1526.22     1574.43     16.73 o
   8   6   0       17.11       18.66      1.69 o
   9   6   0        4.73        5.87      1.50 o
  10   6   0       44.87       46.66      2.90 o
  11   6   0       10.27        8.79      2.67 o
  12   6   0       14.23        6.91      3.10 o
  13   6   0        0.22        1.77      2.43 o
  14   6   0        9.71       11.55      5.48 o
  15   6   0        0.00        4.04      5.53 o
   1   7   0       24.86       23.91      1.49 o
   2   7   0     7996.32     8348.04     80.71 o
   3   7   0     1058.32     1044.98     12.07 o
   4   7   0     3056.42     3186.94     30.81 o
   5   7   0       30.94       34.88      2.26 o
   6   7   0      115.10      124.69      3.42 o
   7   7   0     1538.80     1530.40     16.55 o
   8   7   0      176.06      167.36      4.31 o
   9   7   0        4.04        3.78      1.28 o
  10   7   0       29.84       40.49      5.30 o
  11   7   0        1.90        0.65      2.05 o
  12   7   0       14.62       12.80      3.05 o
  13   7   0       24.34       31.01      4.50 o
  14   7   0        8.43        7.70      3.41 o
  15   7   0        8.84       10.85      6.60 o
   0   8   0       95.52       99.33      3.92 o
   1   8   0     1691.47     1701.02     17.71 o
   2   8   0      614.59      656.79      9.61 o
   3   8   0     2336.77     2470.21     24.62 o
   4   8   0     1997.92     1944.41     18.89 o
   5   8   0     1876.22     1990.06     19.56 o
   6   8   0      306.73      344.56      6.00 o
   7   8   0      450.68      410.82      6.93 o
   8   8   0      176.33      171.39      4.52 o
   9   8   0        1.04       -0.06      1.38 o
  10   8   0       87.50       85.90      5.73 o
  11   8   0       71.63       86.83      6.08 o
  12   8   0        7.27       12.31      3.10 o
  13   8   0        0.29        0.98      2.66 o
  14   8   0        0.10        6.78      3.56 o
   1   9   0     6173.24     6309.21     57.07 o
   2   9   0       32.54       47.54      2.61 o
   3   9   0     4839.57     4692.54     43.79 o
   4   9   0       86.15       85.93      2.84 o
   5   9   0      470.51      458.45      9.31 o
   6   9   0      297.23      300.99      6.16 o
   7   9   0       19.77       23.36      1.99 o
   8   9   0       84.24       96.15      4.13 o
   9   9   0       33.21       34.61      3.82 o
  10   9   0       40.72       40.21      4.42 o
  11   9   0        1.01        2.32      2.18 o
  12   9   0        8.12        8.80      3.00 o
  13   9   0       41.50       47.50      5.37 o
  14   9   0        0.30        1.22      3.25 o
   0  10   0    10334.19    10759.05    134.09 o
   1  10   0      103.03      108.31      3.33 o
   2  10   0        0.48        0.07      0.88 o
   3  10   0     1389.42     1383.97     14.70 o
   4  10   0       58.81       65.32      2.66 o
   5  10   0      145.38      148.60      3.84 o
   6  10   0        2.46        3.80      1.41 o
   7  10   0        1.78        1.38      1.25 o
   8  10   0       13.44       24.53      4.55 o
   9  10   0      176.57      184.65      7.45 o
  10  10   0      127.59      140.18      9.25 o
  11  10   0       34.79       39.97      4.72 o
  12  10   0        2.71       11.15      3.35 o
  13  10   0       20.44       14.99      3.65 o
  14  10   0       32.99       47.58      8.13 o
   1  11   0      227.54      259.30      5.50 o
   2  11   0      671.65      821.07     11.11 o
   3  11   0      192.47      201.76      6.73 o
   4  11   0      142.37      125.90      3.58 o
   5  11   0       10.78       12.16      1.52 o
   6  11   0       64.15       57.87      2.91 o
   7  11   0       22.95       16.34      4.50 o
   8  11   0       39.91       46.43      4.53 o
   9  11   0        4.90        4.88      2.29 o
  10  11   0        4.15        5.67      2.59 o
  11  11   0       51.93       57.28      5.62 o
  12  11   0        5.40        4.51      2.86 o
  13  11   0       26.40       22.05      4.76 o
  14  11   0        8.94        7.75      4.60 o
   0  12   0      174.52      173.11      7.69 o
   1  12   0     9620.34     9689.71     86.87 o
   2  12   0        5.72        5.59      1.25 o
   3  12   0       56.05       55.66      2.94 o
   4  12   0       37.42       38.14      2.37 o
   5  12   0       95.10       92.65      3.41 o
   6  12   0        1.68        0.19      1.36 o
   7  12   0      104.28      110.61      5.09 o
   8  12   0        0.29       -0.84      1.68 o
   9  12   0       17.35       22.42      3.68 o
  10  12   0      100.73       97.25      6.59 o
  11  12   0       99.03       94.57      6.87 o
  12  12   0       58.14       70.37      8.29 o
  13  12   0       51.67       54.71      6.11 o
  14  12   0       27.14       21.41      8.94 o
   1  13   0       20.70       45.97      6.17 o
   2  13   0      192.13      219.52      4.94 o
   3  13   0      275.73      315.20      6.63 o
   4  13   0      144.24      150.78      4.14 o
   5  13   0       35.97       47.93      3.17 o
   6  13   0      124.50      128.45      4.77 o
   7  13   0       28.26       32.30      3.83 o
   8  13   0       19.56       17.36      3.23 o
   9  13   0      138.91      144.87      7.62 o
  10  13   0       13.38       11.70      3.26 o
  11  13   0      141.14      145.58     12.84 o
  12  13   0        0.21        1.31      2.78 o
  13  13   0        1.68        2.63      4.36 o
   0  14   0     1625.72     1847.32     25.59 o
   1  14   0        0.00        2.95      1.29 o
   2  14   0     1440.18     1339.35     15.53 o
   3  14   0        7.07        6.96      1.61 o
   4  14   0      224.07      214.98      5.17 o
   5  14   0      354.47      340.69      7.58 o
   6  14   0      233.91      238.50      8.34 o
   7  14   0       13.57       16.16      3.18 o
   8  14   0       16.92       25.22      3.87 o
   9  14   0       41.81       34.60      4.44 o
  10  14   0       39.37       51.18      5.68 o
  11  14   0       56.09       59.46      6.10 o
  12  14   0      149.62      169.49      9.60 o
  13  14   0        4.05        5.63      4.79 o
   1  15   0      156.35      128.84      3.85 o
   2  15   0      394.13      387.65      8.52 o
   3  15   0       42.06       46.64      2.89 o
   4  15   0        4.43        2.20      1.57 o
   5  15   0     1861.40     1850.27     27.18 o
   6  15   0        6.81        6.82      3.07 o
   7  15   0       27.73       32.44      4.31 o
   8  15   0      603.83      585.70     14.77 o
   9  15   0      772.21      751.24     18.93 o
  10  15   0        1.09        1.87      4.33 o
  11  15   0      166.09      164.58      9.24 o
  12  15   0      104.59      101.00      7.99 o
  13  15   0        2.49        7.24      7.24 o
   0  16   0       12.34       12.45      3.66 o
   1  16   0      269.55      284.78      6.15 o
   2  16   0        0.20        1.16      1.24 o
   3  16   0       73.92       73.37      4.03 o
   4  16   0     1227.59     1102.33     33.94 o
   5  16   0        8.05       12.59      2.57 o
   6  16   0        3.87        5.27      2.70 o
   7  16   0      858.25      864.10     18.40 o
   8  16   0       91.13       98.52      9.27 o
   9  16   0        5.21        5.68      3.07 o
  10  16   0       10.83       12.08      4.75 o
  11  16   0      140.60      145.40      9.00 o
  12  16   0        9.82       16.41      5.88 o
   1  17   0       17.56       21.76      2.26 o
   2  17   0        5.50        6.22      1.92 o
   3  17   0       30.97       27.64      3.23 o
   4  17   0     3879.53     3659.90     47.90 o
   5  17   0        9.82        9.62      2.94 o
   6  17   0       62.26       53.42      5.28 o
   7  17   0      129.97      121.59      8.19 o
   8  17   0      230.78      226.24      9.41 o
   9  17   0       18.36        7.98      3.53 o
  10  17   0      167.15      184.49      9.77 o
  11  17   0        4.14        4.85      3.32 o
  12  17   0       26.89       25.54      9.15 o
   0  18   0      394.50      369.33     11.99 o
   1  18   0       41.45       44.65      3.56 o
   2  18   0      242.91      243.89      9.89 o
   3  18   0        3.59        4.78      2.06 o
   4  18   0       28.64       16.94      4.38 o
   5  18   0      276.30      279.96      9.68 o
   6  18   0      187.88      180.87      9.19 o
   7  18   0       87.18       88.94      6.76 o
   8  18   0      108.67      124.84      7.94 o
   9  18   0       41.58       49.51      7.81 o
  10  18   0       20.65        9.51      5.74 o
  11  18   0        0.35       -1.33      4.14 o
   1  19   0       19.41       20.39      3.13 o
   2  19   0        6.13        7.13      2.32 o
   3  19   0      200.81      226.86      7.59 o
   4  19   0        9.30        8.30      3.47 o
   5  19   0      251.88      262.33      9.70 o
   6  19   0      126.71      142.36      7.96 o
   7  19   0       49.97       55.56      5.89 o
   8  19   0       19.57       16.92      3.91 o
   9  19   0       91.83       92.29      8.12 o
  10  19   0        2.11        7.37      3.59 o
  11  19   0       52.35       46.61     11.71 o
   0  20   0       76.78       67.86      7.91 o
   1  20   0       98.43       87.95      7.11 o
   2  20   0       30.97       39.95      4.01 o
   3  20   0       39.80       43.69      4.09 o
   4  20   0       19.85       18.83      3.56 o
   5  20   0       37.61       28.62      4.35 o
   6  20   0      223.14      213.87      9.48 o
   7  20   0       50.88       48.81      5.56 o
   8  20   0        2.32        3.81      2.96 o
   9  20   0        2.34       13.37      4.88 o
  10  20   0       15.23       -3.62      5.75 o
   1  21   0        6.04       15.61      3.81 o
   2  21   0      440.61      366.91     13.37 o
   3  21   0       43.49       50.02      7.09 o
   4  21   0      183.16      184.08      8.74 o
   5  21   0        5.16        4.59      2.89 o
   6  21   0        3.36       -1.12      2.83 o
   7  21   0       21.23       26.83      4.49 o
   8  21   0        1.06        3.23      3.07 o
   9  21   0        0.57       -0.09      3.74 o
   0  22   0       25.77       15.75      6.81 o
   1  22   0       42.42       40.82      6.84 o
   2  22   0       16.78       27.58      6.05 o
   3  22   0        9.91       16.49      5.53 o
   4  22   0       38.63       39.35      5.05 o
   5  22   0      285.06      279.34     10.75 o
   6  22   0        5.86        5.88      4.85 o
   7  22   0        1.07        1.68      2.94 o
   8  22   0        0.24        3.99      3.93 o
   9  22   0        0.04        6.39      6.39 o
   1  23   0       97.22       94.32      9.54 o
   2  23   0        0.07       -0.51      6.07 o
   3  23   0       61.14       38.66     15.43 o
   4  23   0       15.35       12.31      8.09 o
   5  23   0      156.78      174.56     11.04 o
   6  23   0       59.85       65.23      6.51 o
   7  23   0       28.81       37.65      6.14 o
   8  23   0        4.94       10.82      5.39 o
   0  24   0      181.76      190.51     18.73 o
   1  24   0        4.47        8.27      4.66 o
   2  24   0      204.25      257.78     21.29 o
   3  24   0       26.65       19.16      8.09 o
   4  24   0        2.39        8.48      8.41 o
   5  24   0       20.73       23.25     11.17 o
   6  24   0        6.34       21.01      5.82 o
   7  24   0       11.32       10.20      6.93 o
   1  25   0        1.27        7.78      4.85 o
   2  25   0        0.30        2.77      6.81 o
   3  25   0       41.26       56.62     12.77 o
   4  25   0       16.66       22.14      9.15 o
   5  25   0        0.19       -3.41      6.17 o
   0  26   0        0.06       -2.34      5.11 o
   1  26   0       83.25       86.20     14.69 o
   2  26   0        0.01        0.64      7.45 o
 -15   1   1        6.15        4.07      4.42 o
 -14   1   1       15.16       11.70      2.83 o
 -13   1   1       15.88       22.04      2.83 o
 -12   1   1      382.13      370.28      7.45 o
 -11   1   1      327.32      338.88      8.49 o
 -10   1   1       41.68       38.93      2.59 o
  -9   1   1       27.56       28.64      2.10 o
  -8   1   1      462.64      414.63      6.45 o
  -7   1   1       40.24       46.75      2.34 o
  -6   1   1     2260.43     2309.14     23.45 o
  -5   1   1      744.59      753.15      9.61 o
  -4   1   1     1154.38     1197.04     13.02 o
  -3   1   1     1232.25     1254.65     15.67 o
  -2   1   1     2595.89     2575.68     28.94 o
  -1   1   1        5.55        8.86      0.64 o
   0   1   1     1919.10     1925.49     19.37 o
   1   1   1      415.83      447.92      8.05 o
   2   1   1       11.08       20.65      1.08 o
   3   1   1     2974.07     2843.35     26.00 o
   4   1   1     4164.67     4095.52     41.78 o
   5   1   1       10.78        3.69      0.96 o
   6   1   1      135.93      157.55      4.17 o
   7   1   1      208.04      222.47      5.20 o
   8   1   1      129.44      115.96      3.19 o
   9   1   1       82.43       79.69      3.06 o
  10   1   1       50.31       56.88      3.08 o
  11   1   1        3.56        4.02      1.66 o
  12   1   1        5.24       10.81      2.14 o
  13   1   1       32.38       34.36      3.34 o
  14   1   1       30.10       26.31      4.01 o
  15   1   1        1.26       10.85      3.84 o
 -15   2   1       63.53       68.70      5.84 o
 -14   2   1      248.23      270.81     10.72 o
 -13   2   1      394.82      411.51      9.42 o
 -12   2   1        1.45        3.75      2.05 o
 -11   2   1       81.44       91.10      3.80 o
 -10   2   1        8.60       11.27      1.64 o
  -9   2   1       73.74       74.65      3.31 o
  -8   2   1      227.76      217.61      4.86 o
  -7   2   1     2376.25     2444.07     25.40 o
  -6   2   1        5.02        5.13      1.09 o
  -5   2   1     1483.66     1387.70     15.27 o
  -4   2   1       10.94       14.97      1.59 o
  -3   2   1      665.80      523.11      6.58 o
  -2   2   1      276.74      267.46      3.84 o
  -1   2   1    13854.91    13061.76    157.35 o
   0   2   1     2445.40     2412.00     21.91 o
   1   2   1     3061.79     3067.41     27.88 o
   2   2   1      181.90      187.65      3.32 o
   3   2   1    26977.36    26466.28    225.95 o
   4   2   1       17.04       21.25      1.33 o
   5   2   1     2000.41     1872.76     19.02 o
   6   2   1     1134.65     1114.95     12.01 o
   7   2   1      236.79      220.02      6.33 o
   8   2   1       45.78       38.93      2.71 o
   9   2   1       68.24       77.28      3.01 o
  10   2   1      139.52      129.42      4.17 o
  11   2   1        0.24        0.17      1.33 o
  12   2   1       20.40       23.80      2.73 o
  13   2   1        0.18        2.37      2.29 o
  14   2   1       10.49       11.60      3.38 o
  15   2   1       69.81       80.05      6.65 o
 -15   3   1        1.44        0.73      2.85 o
 -14   3   1       11.02       16.46      3.05 o
 -13   3   1       21.25       33.07      3.28 o
 -12   3   1        2.87        1.09      1.76 o
 -11   3   1       69.71       71.94      3.76 o
 -10   3   1      230.81      233.31      5.68 o
  -9   3   1      224.62      214.38      4.79 o
  -8   3   1       30.96       41.19      2.32 o
  -7   3   1     1096.42     1046.24     11.31 o
  -6   3   1       93.11       97.19      2.88 o
  -5   3   1       40.32       38.36      2.06 o
  -4   3   1      781.37      784.87      9.49 o
  -3   3   1     5170.03     5008.20     44.89 o
  -2   3   1    10145.21     9472.94     82.58 o
  -1   3   1     1255.14     1216.88     13.38 o
   0   3   1     1509.30     1589.46     15.02 o
   1   3   1      658.35      650.95      7.87 o
   2   3   1     6854.07     6682.72     69.48 o
   3   3   1      541.84      536.86      6.53 o
   4   3   1     5877.62     5656.31     55.15 o
   5   3   1      512.20      527.67      7.32 o
   6   3   1       23.79       22.73      3.58 o
   7   3   1      226.29      234.60      4.68 o
   8   3   1      208.55      215.15      4.40 o
   9   3   1      754.05      732.65     15.48 o
  10   3   1      192.89      194.10      6.25 o
  11   3   1       17.79       14.00      2.80 o
  12   3   1       20.71       20.47      3.40 o
  13   3   1        0.15        0.52      2.30 o
  14   3   1        1.66        4.92      2.88 o
  15   3   1        0.68        5.60      3.69 o
 -15   4   1        8.65       11.80      4.00 o
 -14   4   1        9.75       11.82      3.26 o
 -13   4   1      270.72      270.91     10.08 o
 -12   4   1      166.55      162.59      5.87 o
 -11   4   1      321.30      348.49      7.43 o
 -10   4   1       55.70       70.88      3.61 o
  -9   4   1      137.45      128.78      3.76 o
  -8   4   1     3388.17     3504.54     30.08 o
  -7   4   1      419.81      436.27      6.39 o
  -6   4   1      363.60      393.36      6.17 o
  -5   4   1       90.32       85.07      3.04 o
  -4   4   1     1478.09     1639.79     17.05 o
  -3   4   1      727.61      706.94      8.44 o
  -2   4   1     9653.16     9166.49     79.99 o
  -1   4   1      610.21      587.08      6.79 o
   0   4   1       16.18       27.82      1.16 o
   1   4   1      619.54      600.07      7.72 o
   2   4   1       82.95      115.57      2.52 o
   3   4   1     1329.76     1291.44     13.26 o
   4   4   1     2045.72     2060.36     20.37 o
   5   4   1     2760.33     2623.55     23.59 o
   6   4   1      329.02      334.72      5.45 o
   7   4   1       50.38       54.02      3.42 o
   8   4   1      262.40      293.93      5.19 o
   9   4   1       98.14      110.99      3.81 o
  10   4   1      600.20      577.46      9.24 o
  11   4   1        7.58        6.61      2.11 o
  12   4   1       91.99      101.33      6.24 o
  13   4   1       31.86       32.91      4.34 o
  14   4   1       12.87        9.77      3.79 o
  15   4   1       40.68       35.15      6.85 o
 -15   5   1        0.02       -3.48      3.13 o
 -14   5   1        1.31        6.09      3.65 o
 -13   5   1       23.09       25.52      3.09 o
 -12   5   1       25.41       27.00      3.02 o
 -11   5   1        4.08        6.31      1.67 o
 -10   5   1       98.87       87.24      3.84 o
  -9   5   1      639.95      625.85      8.85 o
  -8   5   1       40.24       57.59      2.60 o
  -7   5   1     2301.55     2264.09     20.56 o
  -6   5   1       31.21       42.94      2.69 o
  -5   5   1      212.43      235.32      4.64 o
  -4   5   1       27.48       31.89      1.70 o
  -3   5   1     1162.01     1204.35     13.01 o
  -2   5   1       70.40       74.24      2.26 o
  -1   5   1     1244.79     1264.14     13.01 o
   0   5   1     1231.52     1194.05     13.45 o
   1   5   1       77.91       68.54      1.78 o
   2   5   1      310.67      296.48      4.19 o
   3   5   1      760.36      801.01     10.29 o
   4   5   1        5.85        4.36      0.92 o
   5   5   1       28.44       23.95      2.01 o
   6   5   1       77.54       72.29      3.21 o
   7   5   1       27.37       29.08      2.57 o
   8   5   1        9.74        9.30      1.49 o
   9   5   1      259.90      268.58      7.55 o
  10   5   1       88.60       88.87      4.75 o
  11   5   1       32.00       37.21      4.23 o
  12   5   1        0.72        4.20      2.30 o
  13   5   1       74.43       82.92      6.24 o
  14   5   1        0.00        3.10      3.44 o
  15   5   1        9.95        5.87     10.00 o
 -15   6   1        3.01        5.19      3.98 o
 -14   6   1        0.01       -1.14      2.61 o
 -13   6   1       75.54       85.27      8.73 o
 -12   6   1      287.98      291.23      7.65 o
 -11   6   1      104.29      104.35      4.63 o
 -10   6   1      142.79      141.59      4.62 o
  -9   6   1      179.41      202.93      4.69 o
  -8   6   1     1137.94     1133.31     12.62 o
  -7   6   1       37.97       37.80      2.06 o
  -6   6   1     2129.96     2363.49     24.65 o
  -5   6   1      186.68      221.96      4.24 o
  -4   6   1      314.07      305.66      5.23 o
  -3   6   1       18.77       11.69      1.20 o
  -2   6   1       10.59       11.91      1.09 o
  -1   6   1     5273.14     5261.45     51.65 o
   0   6   1     1184.85     1161.13     13.52 o
   1   6   1       67.40       63.78      1.89 o
   2   6   1     1178.86     1229.65     12.94 o
   3   6   1      135.57      110.46      2.57 o
   4   6   1     1421.45     1374.29     14.83 o
   5   6   1        4.81        4.59      1.16 o
   6   6   1      877.18      846.51     10.19 o
   7   6   1      290.39      267.82      5.19 o
   8   6   1     1071.52     1068.26     14.23 o
   9   6   1      105.28      105.95      4.93 o
  10   6   1       72.21       74.14      4.55 o
  11   6   1       46.25       43.13      3.92 o
  12   6   1       25.49       35.12      4.19 o
  13   6   1       22.95       31.69      5.24 o
  14   6   1       43.89       40.85      5.93 o
  15   6   1       11.77       14.90      7.45 o
 -15   7   1       38.45       36.18      7.33 o
 -14   7   1       61.65       63.70      6.19 o
 -13   7   1        3.14        2.82      3.13 o
 -12   7   1       36.40       43.87      5.15 o
 -11   7   1        9.61        7.07      1.86 o
 -10   7   1        8.94        8.90      1.66 o
  -9   7   1       40.19       34.86      2.96 o
  -8   7   1      574.03      596.10      9.10 o
  -7   7   1        0.52       -0.16      0.88 o
  -6   7   1      277.02      286.18      5.29 o
  -5   7   1       20.56       20.83      1.64 o
  -4   7   1     5824.19     6295.20     62.78 o
  -3   7   1       25.91       17.32      1.43 o
  -2   7   1     2374.83     2425.44     23.85 o
  -1   7   1        0.29        1.62      0.96 o
   0   7   1     7483.82     7263.91     70.59 o
   1   7   1      263.12      252.74      4.28 o
   2   7   1        5.90        4.63      0.81 o
   3   7   1      488.62      492.06      7.91 o
   4   7   1      670.32      658.79      8.00 o
   5   7   1      346.80      365.23      5.70 o
   6   7   1       53.69       46.83      2.27 o
   7   7   1      214.33      205.65      4.73 o
   8   7   1       62.24       68.32      4.05 o
   9   7   1       11.44        6.23      2.06 o
  10   7   1      235.54      241.43      7.44 o
  11   7   1       13.95       13.91      2.65 o
  12   7   1       10.11        9.67      3.26 o
  13   7   1        5.99        9.58      3.64 o
  14   7   1        2.09        1.91      6.27 o
 -15   8   1        0.41        2.13      4.90 o
 -14   8   1       60.51       64.09      6.38 o
 -13   8   1       36.76       42.17      5.11 o
 -12   8   1       27.23       26.28      4.05 o
 -11   8   1       77.07       76.69      6.61 o
 -10   8   1       45.11       39.39      5.57 o
  -9   8   1        4.58        8.39      1.65 o
  -8   8   1       96.05       96.52      3.67 o
  -7   8   1       29.31       27.54      1.91 o
  -6   8   1      482.00      456.21      6.58 o
  -5   8   1     5480.28     5715.85     52.71 o
  -4   8   1     1021.86     1072.34     11.93 o
  -3   8   1      253.51      222.72      4.58 o
  -2   8   1     4699.64     4835.56     48.83 o
  -1   8   1      614.61      622.73      8.29 o
   0   8   1     1116.41     1048.47     24.99 o
   1   8   1       28.73       29.79      1.64 o
   2   8   1      887.42      870.88     10.41 o
   3   8   1      403.48      406.47      5.78 o
   4   8   1      660.49      666.15      8.26 o
   5   8   1        5.85        6.66      1.20 o
   6   8   1      363.05      345.09      5.92 o
   7   8   1     2043.35     2001.68     28.22 o
   8   8   1       10.65        5.83      1.91 o
   9   8   1       64.38       55.77      5.15 o
  10   8   1       69.27       74.45      6.17 o
  11   8   1        0.06       -1.79      1.99 o
  12   8   1        3.45        7.07      2.55 o
  13   8   1       64.46       62.37      7.03 o
  14   8   1        1.98       -1.95      3.19 o
 -14   9   1        2.64        4.09      2.99 o
 -13   9   1        5.34       10.62      3.34 o
 -12   9   1        0.92        1.15      2.46 o
 -11   9   1       40.88       33.85      4.23 o
 -10   9   1       19.95       20.72      2.83 o
  -9   9   1      295.57      271.90      6.15 o
  -8   9   1       28.67       25.61      2.27 o
  -7   9   1      179.95      201.98      5.32 o
  -6   9   1      158.84      152.07      3.61 o
  -5   9   1      637.85      649.26      9.73 o
  -4   9   1      427.22      424.64      6.53 o
  -3   9   1       61.18       55.45      2.56 o
  -2   9   1      266.10      263.02      5.12 o
  -1   9   1     1994.70     2215.07     22.61 o
   0   9   1      665.38      667.86      8.96 o
   1   9   1      701.35      711.28      9.32 o
   2   9   1      223.67      250.14      4.76 o
   3   9   1     2049.74     2280.10     21.44 o
   4   9   1      513.88      551.17      8.57 o
   5   9   1       56.47       57.21      2.37 o
   6   9   1      117.52      110.56      4.00 o
   7   9   1       14.11       12.77      2.49 o
   8   9   1      214.39      221.95      7.70 o
   9   9   1       77.68       86.61      5.67 o
  10   9   1       29.97       36.92      4.35 o
  11   9   1       65.13       67.59      5.68 o
  12   9   1        4.99        2.42      2.59 o
  13   9   1        3.96        4.81      5.89 o
  14   9   1        2.25        7.90      4.60 o
 -14  10   1       12.16       12.37      4.36 o
 -13  10   1       20.42       17.56      3.87 o
 -12  10   1        4.63        3.51      2.74 o
 -11  10   1       49.12       44.61      4.92 o
 -10  10   1        0.02       -1.86      2.06 o
  -9  10   1       15.39       18.00      3.54 o
  -8  10   1      161.77      148.73      4.47 o
  -7  10   1       54.27       54.57      2.89 o
  -6  10   1       57.21       54.44      2.80 o
  -5  10   1       85.54       82.11      3.08 o
  -4  10   1        1.16        4.15      1.22 o
  -3  10   1       60.03       63.51      4.10 o
  -2  10   1     1768.07     2034.49     21.61 o
  -1  10   1       50.86       49.42      2.43 o
   0  10   1     1174.81     1245.52     14.51 o
   1  10   1      821.21      924.21     18.47 o
   2  10   1       32.71       31.85      1.87 o
   3  10   1      116.27      108.54      3.03 o
   4  10   1     1000.13     1044.74     11.97 o
   5  10   1       94.47       96.09      4.02 o
   6  10   1      166.90      151.59      5.37 o
   7  10   1       32.11       28.35      3.53 o
   8  10   1        0.05        1.97      1.68 o
   9  10   1       45.44       53.38      5.08 o
  10  10   1        3.58        4.41      2.34 o
  11  10   1        0.49        1.67      3.78 o
  12  10   1       10.73        8.09      3.11 o
  13  10   1       21.32       24.08      4.95 o
  14  10   1        1.20        4.90      6.60 o
 -14  11   1        0.01        3.94      4.29 o
 -13  11   1       65.39       66.01      6.31 o
 -12  11   1       25.66       15.47      5.41 o
 -11  11   1        4.72        9.20      3.27 o
 -10  11   1      236.01      231.31      8.85 o
  -9  11   1       80.43       69.15      5.34 o
  -8  11   1      265.47      283.38      6.88 o
  -7  11   1      179.51      162.21      4.52 o
  -6  11   1       36.94       28.87      2.28 o
  -5  11   1       61.75       66.76      3.36 o
  -4  11   1      324.19      293.20      5.79 o
  -3  11   1        9.19        7.42      1.24 o
  -2  11   1     1182.55     1222.41     14.82 o
  -1  11   1      351.33      394.99      6.96 o
   0  11   1      180.50      205.23      4.79 o
   1  11   1        8.78        6.57      1.62 o
   2  11   1     1122.28     1174.45     13.17 o
   3  11   1      223.84      250.87      4.89 o
   4  11   1      800.10      896.12     10.95 o
   5  11   1       29.28       27.83      2.37 o
   6  11   1       32.22       31.56      3.15 o
   7  11   1       46.31       52.28      3.94 o
   8  11   1       14.59       14.01      2.54 o
   9  11   1      104.43      102.68      6.34 o
  10  11   1       77.34       74.23      7.14 o
  11  11   1       30.65       29.26      4.24 o
  12  11   1        5.31        9.39      4.12 o
  13  11   1        2.49        3.11      2.89 o
  14  11   1       17.61        0.64      5.75 o
 -14  12   1        4.11        2.97      4.37 o
 -13  12   1        4.51        9.15      3.50 o
 -12  12   1       66.34       57.49      5.95 o
 -11  12   1       98.87       98.35      9.03 o
 -10  12   1       52.76       65.84      5.77 o
  -9  12   1      277.71      284.95      9.63 o
  -8  12   1        9.22       10.08      2.33 o
  -7  12   1      610.07      604.66      9.49 o
  -6  12   1       54.62       56.32      3.02 o
  -5  12   1      466.20      479.54      7.88 o
  -4  12   1       89.85       95.61      3.32 o
  -3  12   1      603.26      656.77      9.11 o
  -2  12   1       10.84       13.21      1.82 o
  -1  12   1      272.59      324.16      6.55 o
   0  12   1       65.45       68.89      2.90 o
   1  12   1      483.02      524.34      8.52 o
   2  12   1        9.08        8.83      1.48 o
   3  12   1        2.40        1.40      0.98 o
   4  12   1      114.35      108.79      4.46 o
   5  12   1       50.67       49.67      4.99 o
   6  12   1      186.42      191.68      6.52 o
   7  12   1       20.29       14.04      2.63 o
   8  12   1       14.42       12.68      3.99 o
   9  12   1        1.02        0.47      2.13 o
  10  12   1        0.01        2.33      2.48 o
  11  12   1        0.06       -2.84      2.29 o
  12  12   1       29.02       22.11      4.37 o
  13  12   1       41.48       48.42      5.93 o
 -13  13   1        0.19        2.28      3.66 o
 -12  13   1      102.66       98.87      7.54 o
 -11  13   1      121.10      104.91     10.05 o
 -10  13   1        6.30        9.92      3.07 o
  -9  13   1      409.62      418.98     12.11 o
  -8  13   1        7.89        5.19      2.16 o
  -7  13   1       39.90       42.87      3.32 o
  -6  13   1        5.93        3.61      1.38 o
  -5  13   1      129.55      120.72      4.42 o
  -4  13   1       39.75       43.06      2.40 o
  -3  13   1      112.57      132.15      3.58 o
  -2  13   1      148.08      173.51      4.04 o
  -1  13   1       21.95       21.97      1.94 o
   0  13   1      147.07      190.02      4.59 o
   1  13   1       15.72       17.47      1.80 o
   2  13   1      362.88      318.14      6.04 o
   3  13   1       21.11       15.13      2.09 o
   4  13   1      225.82      234.86      6.01 o
   5  13   1      403.01      403.77     11.10 o
   6  13   1      118.85      113.93      5.57 o
   7  13   1        6.76       10.46      2.42 o
   8  13   1        3.34        2.79      2.67 o
   9  13   1      219.72      209.93      8.65 o
  10  13   1        5.62        2.59      2.55 o
  11  13   1      192.72      192.67     10.29 o
  12  13   1        2.53        4.22      3.16 o
  13  13   1        4.62        7.94      5.18 o
 -13  14   1       26.70       21.51      5.88 o
 -12  14   1        2.74       -3.04      3.26 o
 -11  14   1        0.47        1.62      3.10 o
 -10  14   1       10.92        8.15      3.04 o
  -9  14   1        7.41        2.36      2.71 o
  -8  14   1      265.56      267.56      9.47 o
  -7  14   1      649.47      598.58     12.38 o
  -6  14   1        6.63        4.89      1.64 o
  -5  14   1       97.89      102.95      3.94 o
  -4  14   1     2177.54     2175.90     22.38 o
  -3  14   1       23.87       25.59      2.00 o
  -2  14   1       65.57       87.66      3.23 o
  -1  14   1      114.32      107.75      3.73 o
   0  14   1     3740.63     3735.53     34.59 o
   1  14   1        9.83       17.68      1.99 o
   2  14   1     3213.29     3199.48     33.42 o
   3  14   1      258.02      251.12      6.40 o
   4  14   1       40.28       34.13      2.91 o
   5  14   1       58.07       73.22      4.64 o
   6  14   1      911.10      898.96     15.91 o
   7  14   1        2.37        7.16      2.20 o
   8  14   1       24.20       32.33      4.30 o
   9  14   1      352.14      348.85     11.43 o
  10  14   1       36.81       37.70      4.88 o
  11  14   1       12.54       18.83      4.25 o
  12  14   1       30.36       31.93      7.99 o
  13  14   1        0.77        3.88      4.66 o
 -13  15   1       20.09       21.92      9.15 o
 -12  15   1       34.47       38.57      5.79 o
 -11  15   1        2.66        5.49      3.78 o
 -10  15   1      219.87      217.37      9.47 o
  -9  15   1      106.07      118.54      7.37 o
  -8  15   1      250.68      256.57     10.20 o
  -7  15   1      953.52      916.08     18.43 o
  -6  15   1      234.53      239.59      8.42 o
  -5  15   1        0.50       -0.35      1.44 o
  -4  15   1      231.45      226.34      5.52 o
  -3  15   1        4.47        5.15      1.40 o
  -2  15   1        0.03       -0.64      1.01 o
  -1  15   1      292.30      294.93      5.92 o
   0  15   1        4.19        3.83      3.62 o
   1  15   1      181.90      186.92      4.94 o
   2  15   1      752.10      679.04     16.18 o
   3  15   1      654.27      636.93     11.02 o
   4  15   1        2.12       -0.71      1.99 o
   5  15   1      295.08      294.34      8.47 o
   6  15   1       81.13       83.16      5.29 o
   7  15   1       24.22       22.74      3.84 o
   8  15   1      148.96      152.59      8.08 o
   9  15   1       51.12       58.82      5.84 o
  10  15   1       77.31       85.25      6.93 o
  11  15   1       41.18       46.06      5.73 o
  12  15   1       77.47       79.26     14.37 o
 -12  16   1        3.06        2.86      4.36 o
 -11  16   1       13.02       10.20      3.49 o
 -10  16   1        2.64        1.67      3.96 o
  -9  16   1      288.22      300.55     10.82 o
  -8  16   1       35.93       31.73      4.34 o
  -7  16   1      781.81      761.52     24.37 o
  -6  16   1      130.30      124.53      6.83 o
  -5  16   1       77.86       97.87      5.20 o
  -4  16   1       13.22       13.14      2.20 o
  -3  16   1      717.30      669.50     10.23 o
  -2  16   1       26.99       28.94      2.49 o
  -1  16   1        2.42        2.43      1.24 o
   0  16   1       48.74       61.62      3.32 o
   1  16   1      307.23      319.24      7.54 o
   2  16   1        1.88        0.81      1.44 o
   3  16   1      135.64      123.82      5.06 o
   4  16   1       13.42        9.17      2.48 o
   5  16   1      834.94      797.15     15.08 o
   6  16   1        4.96        5.19      2.60 o
   7  16   1      104.19      115.72      7.21 o
   8  16   1      189.79      182.04      8.77 o
   9  16   1      104.55      115.39      7.75 o
  10  16   1        0.05        4.25      3.84 o
  11  16   1        3.39        2.58      2.98 o
  12  16   1        2.78       -3.21      6.60 o
 -12  17   1       56.26       31.50     10.22 o
 -11  17   1       26.43       13.88      4.09 o
 -10  17   1       60.08       56.19      6.12 o
  -9  17   1      163.24      159.07      8.69 o
  -8  17   1      647.12      625.40     15.84 o
  -7  17   1      195.30      191.30     10.50 o
  -6  17   1      331.64      299.55     17.55 o
  -5  17   1        2.02        6.04      2.72 o
  -4  17   1      711.93      745.73     13.89 o
  -3  17   1      315.79      326.08      8.47 o
  -2  17   1      626.43      566.98      9.45 o
  -1  17   1        2.20        0.78      1.42 o
   0  17   1       55.95       53.28      3.69 o
   1  17   1        1.94        3.71      1.75 o
   2  17   1        1.94        0.20      1.51 o
   3  17   1       10.49       10.71      2.35 o
   4  17   1       97.21       93.89      5.46 o
   5  17   1        5.73        9.05      2.99 o
   6  17   1      154.96      177.15      8.37 o
   7  17   1       12.44        8.38      3.14 o
   8  17   1      238.53      225.07     14.29 o
   9  17   1      152.04      154.98      8.96 o
  10  17   1      125.13      147.80     10.60 o
  11  17   1       67.99       70.48      7.05 o
 -11  18   1        0.07       -0.22      4.14 o
 -10  18   1        1.24        7.63      3.24 o
  -9  18   1       97.61      110.86      7.83 o
  -8  18   1       48.20       44.29      5.84 o
  -7  18   1        7.01        9.30      3.03 o
  -6  18   1       55.44       50.29      5.07 o
  -5  18   1      362.26      369.14     11.28 o
  -4  18   1       12.61       13.39      2.70 o
  -3  18   1      222.70      200.82      6.84 o
  -2  18   1       14.85       11.01      2.51 o
  -1  18   1       70.26       63.98      4.55 o
   0  18   1       40.22       41.94      3.59 o
   1  18   1      157.12      145.36      6.22 o
   2  18   1       26.97       28.56      3.40 o
   3  18   1      122.82      117.41      6.29 o
   4  18   1       40.62       33.52      4.29 o
   5  18   1        1.82        0.15      2.38 o
   6  18   1       94.56       92.22     10.66 o
   7  18   1      376.79      378.31     12.23 o
   8  18   1        4.37        7.03      4.45 o
   9  18   1        1.29        7.07      3.27 o
  10  18   1       61.35       49.49      6.00 o
  11  18   1       49.44       47.24     14.15 o
 -11  19   1       35.22       14.05      8.51 o
 -10  19   1        3.55        4.13      3.20 o
  -9  19   1        0.24       -0.31      2.82 o
  -8  19   1        0.31        3.40      2.73 o
  -7  19   1       56.17       62.01      6.79 o
  -6  19   1        2.14        3.33      2.52 o
  -5  19   1       50.58       59.38      4.68 o
  -4  19   1        2.24        3.11      2.12 o
  -3  19   1     1945.64     1896.27     30.03 o
  -2  19   1       10.35        3.58      2.71 o
  -1  19   1      831.87      778.23     16.66 o
   0  19   1       14.50       10.64      2.67 o
   1  19   1       28.39       31.31      3.23 o
   2  19   1       33.08       33.18      3.29 o
   3  19   1      362.91      361.89     11.10 o
   4  19   1        1.44        2.18      2.58 o
   5  19   1      785.12      778.91     18.93 o
   6  19   1       17.29       17.36      4.73 o
   7  19   1       62.95       65.55      6.26 o
   8  19   1        0.65        6.46      3.27 o
   9  19   1       40.01       51.74      6.09 o
  10  19   1        0.44        1.00      3.28 o
 -10  20   1       10.85       13.93      5.42 o
  -9  20   1       15.08       16.39      4.06 o
  -8  20   1       21.50       11.04      3.38 o
  -7  20   1       52.07       50.45      5.55 o
  -6  20   1       21.21       16.87      3.51 o
  -5  20   1      365.74      361.71     11.45 o
  -4  20   1       15.31       11.07      2.77 o
  -3  20   1        8.95        7.56      3.26 o
  -2  20   1        0.33        4.37      3.01 o
  -1  20   1       75.02       83.87      7.18 o
   0  20   1       37.33       38.38      4.49 o
   1  20   1       33.68       34.17      6.08 o
   2  20   1       95.91       98.98      5.31 o
   3  20   1        6.31        0.67      2.42 o
   4  20   1       39.71       42.55      5.00 o
   5  20   1      185.82      174.81     12.07 o
   6  20   1        3.03        2.97      2.99 o
   7  20   1       46.52       48.61      5.82 o
   8  20   1       10.38       10.92      3.69 o
   9  20   1        0.42       -2.94      3.50 o
  10  20   1       15.95       22.99      8.73 o
  -9  21   1        1.24       10.32      4.30 o
  -8  21   1        1.16        7.34      3.35 o
  -7  21   1       18.22       20.29      4.01 o
  -6  21   1        3.17        2.96      2.63 o
  -5  21   1       71.28       67.66      6.05 o
  -4  21   1       40.28       36.69      7.14 o
  -3  21   1       29.58       34.00      5.33 o
  -2  21   1       20.11       40.26      5.93 o
  -1  21   1       39.47       39.26      8.35 o
   0  21   1       93.95      113.97      8.34 o
   1  21   1        0.28        3.12      2.36 o
   2  21   1       49.12       68.49      6.87 o
   3  21   1       49.39       51.38      5.52 o
   4  21   1       20.44       22.50      4.68 o
   5  21   1        1.45        3.37      2.82 o
   6  21   1       28.71       29.96      4.49 o
   7  21   1      101.16      112.08      8.78 o
   8  21   1        0.03        2.90      3.32 o
   9  21   1       22.18       27.92      7.05 o
  -9  22   1        0.27        3.41      4.52 o
  -8  22   1        0.06        3.53      3.71 o
  -7  22   1        3.14        3.65      5.68 o
  -6  22   1        4.18        6.48      3.56 o
  -5  22   1       31.79       37.74      7.37 o
  -4  22   1       12.45        7.43      6.22 o
  -3  22   1       16.72       20.79      4.45 o
  -2  22   1        0.12       -0.08      2.73 o
  -1  22   1       27.22       45.57      7.17 o
   0  22   1       16.30       16.16      4.34 o
   1  22   1      175.97      176.09     11.56 o
   2  22   1        1.45        2.20      3.28 o
   3  22   1       10.19        3.30      4.09 o
   4  22   1        0.72        1.11      3.46 o
   5  22   1       72.14       60.06      6.08 o
   6  22   1        0.58        3.82      3.17 o
   7  22   1        4.45        6.82      3.45 o
   8  22   1        6.24        3.20      4.10 o
  -8  23   1       43.78       46.76      7.76 o
  -7  23   1        4.11        6.32      5.01 o
  -6  23   1        6.50        5.87      5.18 o
  -5  23   1       26.25       23.10      6.40 o
  -4  23   1       97.80      100.03     11.14 o
  -3  23   1        0.57        6.47      3.48 o
  -2  23   1       11.14        2.98      4.21 o
  -1  23   1       60.15       62.01      7.12 o
   0  23   1       42.22       32.07      6.45 o
   1  23   1        0.14        1.06      5.32 o
   2  23   1        2.72        5.96      6.17 o
   3  23   1       14.55       16.78      5.42 o
   4  23   1        8.71        4.61      3.71 o
   5  23   1        0.86        2.39      3.11 o
   6  23   1       10.08        8.11      3.55 o
   7  23   1        8.45       10.65      4.36 o
  -6  24   1        7.69       28.95     10.43 o
  -5  24   1        0.96        1.06      6.28 o
  -4  24   1       10.92        2.82      4.57 o
  -3  24   1        0.22        2.37      3.41 o
  -2  24   1       11.17        6.87      3.90 o
  -1  24   1        3.28        5.09      4.88 o
   0  24   1       85.60       99.87     10.01 o
   1  24   1       10.42       18.94      7.88 o
   2  24   1       38.38       41.08     11.49 o
   3  24   1        9.15       10.85      6.81 o
   4  24   1       14.45       20.72      5.91 o
   5  24   1        1.41        3.25      3.66 o
   6  24   1       16.64       11.69      4.62 o
  -5  25   1        7.24       -1.28      6.60 o
  -4  25   1        0.24        8.47      5.19 o
  -3  25   1       14.38       21.48      6.33 o
  -2  25   1       69.70       74.04     12.45 o
  -1  25   1        0.00       -1.70      3.66 o
   0  25   1        1.48       13.20      7.24 o
   1  25   1        0.24       10.22      6.81 o
   2  25   1        3.47       12.98      7.88 o
   3  25   1        0.01        2.55      6.81 o
   5  25   1        0.24        0.21      5.11 o
  -3  26   1        8.79       -0.43      6.60 o
  -2  26   1        0.04        9.72      5.15 o
  -1  26   1        2.11       10.74      5.41 o
   0  26   1        4.09        9.15      6.81 o
   1  26   1      116.22      134.10     17.67 o
 -15   0   2        0.15        0.74      3.48 o
 -14   0   2      676.55      622.81     23.85 o
 -13   0   2        6.18       10.86      3.35 o
 -12   0   2     1395.94     1472.92     30.32 o
 -11   0   2      326.39      359.47     10.18 o
 -10   0   2     2446.27     2193.16    110.26 o
  -9   0   2       30.43       31.78      5.60 o
  -8   0   2      233.92      235.53     12.31 o
  -7   0   2      436.00      407.59     20.24 o
  -6   0   2     1805.37     1878.46     24.58 o
  -5   0   2      590.76      620.19     12.49 o
  -4   0   2    10435.91    10634.96    312.36 o
  -3   0   2        9.43       10.35      2.43 o
  -2   0   2      214.57      203.90      5.34 o
  -1   0   2       31.65       23.57      2.33 o
   0   0   2        1.38        4.37      2.53 o
   1   0   2        3.70        8.52      1.34 o
   2   0   2   253834.50   274718.00  12934.69 o
   3   0   2     1328.68     1378.31     19.86 o
   4   0   2     1999.37     1843.95     31.75 o
   5   0   2     5864.81     5882.70    102.22 o
   6   0   2      607.60      581.09     21.94 o
   7   0   2      161.33      138.57      5.28 o
   8   0   2      196.25      206.57      6.13 o
   9   0   2        7.04        3.76      2.03 o
  10   0   2       31.45       31.80      3.95 o
  11   0   2      135.90      147.61      7.44 o
  12   0   2       24.15       29.35      4.17 o
  13   0   2        1.01       10.00      5.75 o
  14   0   2        7.95        3.83      5.96 o
 -15   1   2        2.91        2.24      2.72 o
 -14   1   2       30.36       23.45      3.35 o
 -13   1   2      199.90      207.95      6.79 o
 -12   1   2        0.01        3.53      1.88 o
 -11   1   2      137.12      146.69      5.10 o
 -10   1   2      106.71       97.28      3.81 o
  -9   1   2        7.16        7.96      1.42 o
  -8   1   2      108.16      112.97      3.67 o
  -7   1   2      291.27      278.73      8.46 o
  -6   1   2      371.98      406.85      6.33 o
  -5   1   2     5277.52     5620.03     56.51 o
  -4   1   2     2162.06     2129.79     23.68 o
  -3   1   2      807.48      868.00     11.28 o
  -2   1   2      856.37      877.05     11.00 o
  -1   1   2      800.30      679.17     32.58 o
   0   1   2      692.17      633.13      9.26 o
   1   1   2     1336.63     1341.03     13.65 o
   2   1   2    54062.18    54684.06    742.25 o
   3   1   2     1120.59     1097.04     25.47 o
   4   1   2      159.11      160.89      3.30 o
   5   1   2     1965.99     1945.21     19.76 o
   6   1   2      245.34      223.98      4.31 o
   7   1   2        0.10        4.05      2.21 o
   8   1   2      205.97      234.55      6.10 o
   9   1   2       30.16       27.39      3.15 o
  10   1   2       11.81       12.96      2.06 o
  11   1   2        0.23        0.17      1.67 o
  12   1   2        0.00       -1.02      2.38 o
  13   1   2        8.80        9.70      2.90 o
  14   1   2       56.20       61.61      8.73 o
 -15   2   2       66.45       70.82      5.89 o
 -14   2   2      316.99      345.05      9.88 o
 -13   2   2       82.53       78.67      4.45 o
 -12   2   2       14.12       18.87      2.50 o
 -11   2   2     1454.80     1424.96     17.73 o
 -10   2   2       65.52       69.02      3.30 o
  -9   2   2       36.16       40.19      2.72 o
  -8   2   2       39.69       41.27      2.34 o
  -7   2   2        5.71        4.21      1.05 o
  -6   2   2        0.18        0.77      0.85 o
  -5   2   2     3260.52     3457.45     33.57 o
  -4   2   2        0.43        0.21      0.61 o
  -3   2   2     9652.25     9142.53     80.35 o
  -2   2   2       13.51       19.99      1.54 o
  -1   2   2     4633.97     4536.49     46.62 o
   0   2   2       97.95       94.82      2.70 o
   1   2   2    12954.24    12806.53    201.97 o
   2   2   2     2009.54     2030.20     28.65 o
   3   2   2     3918.34     3769.76     38.23 o
   4   2   2      120.60      108.44      2.68 o
   5   2   2        4.11       13.49      1.84 o
   6   2   2      283.41      241.01      5.45 o
   7   2   2      503.17      497.62      6.74 o
   8   2   2        0.04        0.36      0.98 o
   9   2   2        8.83        8.62      1.53 o
  10   2   2       39.10       41.22      3.04 o
  11   2   2       51.87       49.74      4.47 o
  12   2   2        7.94        7.52      2.49 o
  13   2   2       14.26       10.28      3.66 o
  14   2   2        0.00        2.59      3.02 o
  15   2   2       32.22       33.42     10.00 o
 -15   3   2       42.61       48.21      5.15 o
 -14   3   2      174.28      177.67      7.59 o
 -13   3   2        0.65        1.44      1.92 o
 -12   3   2      194.03      191.60      6.00 o
 -11   3   2       37.76       34.97      3.00 o
 -10   3   2      165.70      156.89      5.86 o
  -9   3   2        4.10        3.01      1.13 o
  -8   3   2        1.17        3.99      1.09 o
  -7   3   2      556.52      601.92      8.02 o
  -6   3   2      155.96      132.60      3.22 o
  -5   3   2       72.85       70.18      2.45 o
  -4   3   2       63.34       57.43      2.94 o
  -3   3   2       49.59       49.60      1.88 o
  -2   3   2    17974.02    17012.24    146.53 o
  -1   3   2     1003.38      971.28     11.71 o
   0   3   2     4635.45     4622.28     41.49 o
   1   3   2      184.81      170.59      3.42 o
   2   3   2     3713.47     3651.34     36.95 o
   3   3   2     1723.46     1727.64     19.37 o
   4   3   2      478.13      449.30      7.36 o
   5   3   2       82.90       95.19      2.56 o
   6   3   2     1394.88     1353.63     14.07 o
   7   3   2        0.02       -0.09      0.95 o
   8   3   2       81.76       82.37      3.14 o
   9   3   2       41.14       31.74      2.34 o
  10   3   2        5.83        3.83      2.14 o
  11   3   2        2.70        3.54      2.17 o
  12   3   2        7.03        7.91      2.53 o
  13   3   2       11.43       11.22      3.05 o
  14   3   2        1.49        5.86      2.87 o
  15   3   2        2.12        8.36      4.49 o
 -15   4   2        3.86        7.36      2.92 o
 -14   4   2       22.66       17.92      2.94 o
 -13   4   2        9.31       10.04      2.32 o
 -12   4   2      523.32      529.33      9.99 o
 -11   4   2      216.24      221.98      6.02 o
 -10   4   2      243.97      250.14      6.77 o
  -9   4   2        4.09        2.17      1.14 o
  -8   4   2       10.08       11.73      1.47 o
  -7   4   2      464.67      500.48      7.56 o
  -6   4   2        3.67        5.73      1.01 o
  -5   4   2        0.14       -0.02      0.62 o
  -4   4   2      417.80      375.94      6.01 o
  -3   4   2      556.19      610.85      9.28 o
  -2   4   2      565.32      517.26      7.97 o
  -1   4   2      487.85      501.46      7.02 o
   0   4   2     3753.86     3468.87     35.38 o
   1   4   2      241.78      214.67      3.47 o
   2   4   2       29.30       24.53      1.18 o
   3   4   2      264.69      299.78      5.40 o
   4   4   2      531.28      516.96      8.10 o
   5   4   2     2673.77     2561.55     23.32 o
   6   4   2      139.09      121.55      3.39 o
   7   4   2      173.91      164.86      4.45 o
   8   4   2        0.64        1.31      1.23 o
   9   4   2       21.42       17.62      2.40 o
  10   4   2       27.44       27.46      3.49 o
  11   4   2        7.59        2.62      2.14 o
  12   4   2        0.31        0.37      2.10 o
  13   4   2        3.60        4.01      2.61 o
  14   4   2       21.96       18.73      3.92 o
 -15   5   2        0.20        2.28      2.77 o
 -14   5   2        4.26        7.08      2.94 o
 -13   5   2       71.45       74.48      5.08 o
 -12   5   2      139.10      145.06      5.44 o
 -11   5   2       14.35       16.17      2.33 o
 -10   5   2       38.16       43.08      3.05 o
  -9   5   2       39.36       35.31      2.66 o
  -8   5   2       38.10       43.87      3.33 o
  -7   5   2     4795.98     4903.52     40.15 o
  -6   5   2       73.58       82.79      2.76 o
  -5   5   2      173.00      171.48      3.47 o
  -4   5   2        5.82        5.92      0.93 o
  -3   5   2      954.58      782.17     11.20 o
  -2   5   2      207.40      195.11      4.45 o
  -1   5   2     3184.48     2953.39     30.60 o
   0   5   2     1800.45     1784.24     17.73 o
   1   5   2      609.61      637.35      7.55 o
   2   5   2       81.92       85.81      2.55 o
   3   5   2     1902.82     1984.64     22.09 o
   4   5   2      356.76      352.90      5.96 o
   5   5   2       68.76       72.41      3.71 o
   6   5   2      262.12      276.14      5.05 o
   7   5   2        0.39        3.05      1.17 o
   8   5   2       33.12       39.38      4.04 o
   9   5   2       29.50       28.89      3.12 o
  10   5   2       12.85       11.65      2.45 o
  11   5   2      197.96      197.92      7.92 o
  12   5   2        8.95        8.47      2.76 o
  13   5   2       22.80       17.40      3.74 o
  14   5   2       19.27       17.89      3.86 o
 -15   6   2       22.92       11.42      5.14 o
 -14   6   2       11.17       10.81      2.95 o
 -13   6   2       13.82       17.39      2.77 o
 -12   6   2        1.30        1.31      1.59 o
 -11   6   2        4.32        8.35      2.13 o
 -10   6   2        7.98        7.13      1.86 o
  -9   6   2       56.53       61.71      3.46 o
  -8   6   2      127.43      139.97      4.29 o
  -7   6   2      473.38      516.72      7.40 o
  -6   6   2      170.25      172.83      3.73 o
  -5   6   2     4487.16     5075.32     40.52 o
  -4   6   2      332.38      386.36      6.05 o
  -3   6   2      406.01      467.93      8.13 o
  -2   6   2       17.10       20.99      2.27 o
  -1   6   2      344.13      344.58      7.93 o
   0   6   2        7.37        9.04      0.88 o
   1   6   2     4901.52     4899.24     49.26 o
   2   6   2      110.82      108.74      3.04 o
   3   6   2      293.28      277.49      5.20 o
   4   6   2     1376.67     1286.14     14.62 o
   5   6   2      176.01      171.76      4.76 o
   6   6   2        1.58        7.84      2.12 o
   7   6   2       63.15       54.57      3.51 o
   8   6   2      336.10      296.12      7.57 o
   9   6   2      110.22      105.31      5.06 o
  10   6   2        1.17        1.61      1.79 o
  11   6   2       26.59       35.30      4.24 o
  12   6   2        4.79        2.36      2.51 o
  13   6   2        5.52        5.81      3.07 o
  14   6   2        7.90        5.50      3.53 o
 -15   7   2        4.99       10.11      4.24 o
 -14   7   2        1.20        1.64      2.82 o
 -13   7   2       31.71       32.37      3.30 o
 -12   7   2        9.41        9.70      2.24 o
 -11   7   2       83.51       76.86      4.59 o
 -10   7   2        6.54        9.55      1.87 o
  -9   7   2       12.97       12.11      1.83 o
  -8   7   2      283.78      227.22      5.47 o
  -7   7   2        2.07       -0.23      0.97 o
  -6   7   2      203.42      185.75      3.88 o
  -5   7   2      127.02      132.14      3.02 o
  -4   7   2     1340.53     1388.58     18.04 o
  -3   7   2       47.48       49.91      2.97 o
  -2   7   2     9003.06     9118.24     88.46 o
  -1   7   2      697.64      695.67      8.79 o
   0   7   2     7798.86     8149.18     72.00 o
   1   7   2      512.26      496.44      7.97 o
   2   7   2        0.23        1.51      0.92 o
   3   7   2       44.96       49.70      2.26 o
   4   7   2      837.45      809.41      9.14 o
   5   7   2      762.73      767.08     10.47 o
   6   7   2       16.23       11.31      2.11 o
   7   7   2       28.89       28.59      2.92 o
   8   7   2       11.95       11.06      2.22 o
   9   7   2      477.75      493.84     13.11 o
  10   7   2       13.29       11.52      2.49 o
  11   7   2        0.75        1.35      3.19 o
  12   7   2       45.17       48.50      5.03 o
  13   7   2        3.01        8.35      3.05 o
  14   7   2        5.90       -0.67      5.11 o
 -15   8   2        2.47        8.29      4.79 o
 -14   8   2       20.60       20.61      4.04 o
 -13   8   2       68.61       79.68      6.67 o
 -12   8   2        0.15       -0.41      1.64 o
 -11   8   2        4.74        2.02      1.67 o
 -10   8   2        7.02        3.45      1.64 o
  -9   8   2        0.78        1.26      1.32 o
  -8   8   2      469.43      480.36      9.13 o
  -7   8   2        0.00        1.12      1.03 o
  -6   8   2        0.05       -0.12      0.94 o
  -5   8   2     1314.12     1208.59     13.82 o
  -4   8   2     1606.58     1707.00     17.49 o
  -3   8   2     1047.22     1153.28     15.56 o
  -2   8   2       26.05       32.36      1.79 o
  -1   8   2     8163.75     8287.73     80.68 o
   0   8   2      114.05      130.07      3.14 o
   1   8   2     3364.65     3414.98     32.46 o
   2   8   2      582.32      573.33      8.38 o
   3   8   2     1112.76     1198.20     14.25 o
   4   8   2      851.97      892.74     17.28 o
   5   8   2       88.24       84.46      4.15 o
   6   8   2      571.62      561.34     10.74 o
   7   8   2      111.66      121.34      5.27 o
   8   8   2       11.12       12.23      3.33 o
   9   8   2       42.15       46.18      4.11 o
  10   8   2      132.22      131.69      6.11 o
  11   8   2        1.51        3.86      2.16 o
  12   8   2        0.14        1.86      2.47 o
  13   8   2        6.07        5.27      3.44 o
  14   8   2        7.88        5.91      5.43 o
 -14   9   2       50.56       52.38      5.97 o
 -13   9   2      251.40      250.61     10.40 o
 -12   9   2       11.87       15.04      3.52 o
 -11   9   2        6.96        5.21      2.09 o
 -10   9   2       30.84       31.72      2.87 o
  -9   9   2      201.96      202.90      5.52 o
  -8   9   2       56.53       64.47      3.39 o
  -7   9   2      877.49      907.71     12.14 o
  -6   9   2       32.68       35.70      2.46 o
  -5   9   2      559.65      559.70      8.43 o
  -4   9   2      253.27      257.87      5.14 o
  -3   9   2     3350.90     3521.28     37.26 o
  -2   9   2       23.17       25.60      1.79 o
  -1   9   2     1504.26     1451.75     16.14 o
   0   9   2      386.40      363.24      5.96 o
   1   9   2      372.31      408.75      5.92 o
   2   9   2     1746.85     1775.14     19.53 o
   3   9   2     2598.35     2701.99     27.65 o
   4   9   2        0.73        1.01      1.09 o
   5   9   2      181.90      178.28      7.25 o
   6   9   2      325.71      320.97      9.30 o
   7   9   2       74.87       68.06      4.33 o
   8   9   2        3.12        4.67      2.04 o
   9   9   2        3.33        5.76      2.18 o
  10   9   2        0.00       -0.23      1.88 o
  11   9   2        0.95        1.17      2.08 o
  12   9   2        0.16       -1.13      6.21 o
  13   9   2       18.26       18.69      4.71 o
  14   9   2        0.17       -6.60      4.90 o
 -14  10   2       32.15       22.53      7.27 o
 -13  10   2       18.57       10.22      3.41 o
 -12  10   2       40.56       51.91      5.61 o
 -11  10   2       17.85       16.92      3.80 o
 -10  10   2       12.72       11.93      2.05 o
  -9  10   2        1.00        1.01      1.41 o
  -8  10   2        9.49        5.58      1.56 o
  -7  10   2      547.26      533.17      8.88 o
  -6  10   2       72.51      102.70      3.71 o
  -5  10   2       27.84       35.04      2.38 o
  -4  10   2      874.50      801.80     10.47 o
  -3  10   2      122.52      108.97      4.15 o
  -2  10   2       47.45       46.87      3.20 o
  -1  10   2       10.95        5.26      1.36 o
   0  10   2        6.55       -0.06      0.77 o
   1  10   2      143.99      131.98      3.41 o
   2  10   2     4696.91     4959.00     46.87 o
   3  10   2       96.52      105.58      3.77 o
   4  10   2        0.07        0.56      1.38 o
   5  10   2      761.86      777.64     13.34 o
   6  10   2       62.36       72.41      4.81 o
   7  10   2       24.10       26.56      3.10 o
   8  10   2       15.96       14.44      2.94 o
   9  10   2        5.03        4.54      2.06 o
  10  10   2        9.42       10.08      2.86 o
  11  10   2        6.83        8.63      2.93 o
  12  10   2        8.93       11.52      4.72 o
  13  10   2        8.14        5.32      3.55 o
 -14  11   2       25.90       22.47      8.09 o
 -13  11   2        0.58        5.88      3.03 o
 -12  11   2       65.43       59.42      5.94 o
 -11  11   2       78.04       79.00      9.78 o
 -10  11   2        1.63        4.30      1.96 o
  -9  11   2       31.00       27.35      3.01 o
  -8  11   2      126.49      144.56      4.84 o
  -7  11   2        2.40        2.91      1.61 o
  -6  11   2        2.15        4.09      1.65 o
  -5  11   2       44.85       45.62      4.42 o
  -4  11   2      117.29      126.50      4.08 o
  -3  11   2      341.30      327.91      5.36 o
  -2  11   2       34.49       31.03      2.03 o
  -1  11   2      357.68      375.52      6.23 o
   0  11   2      273.06      313.91      6.04 o
   1  11   2       60.73       69.27      2.68 o
   2  11   2       25.70       32.08      2.45 o
   3  11   2      754.80      809.33     11.71 o
   4  11   2     1136.28     1214.08     17.94 o
   5  11   2       50.03       41.84      3.57 o
   6  11   2       25.13       29.44      3.35 o
   7  11   2        0.31        1.47      1.73 o
   8  11   2        0.56        3.09      1.86 o
   9  11   2        1.13        2.31      2.43 o
  10  11   2       29.25       26.33      3.48 o
  11  11   2        1.14        2.59      2.68 o
  12  11   2       44.11       53.89     11.05 o
  13  11   2        5.55       11.70     10.75 o
 -14  12   2       10.01       12.77      7.45 o
 -13  12   2        6.16        4.04      3.26 o
 -12  12   2       23.01       20.68      5.96 o
 -11  12   2      388.64      384.47     12.26 o
 -10  12   2       74.94       77.15      5.48 o
  -9  12   2      707.60      669.65     13.59 o
  -8  12   2       84.61       88.40      4.14 o
  -7  12   2      176.10      173.68      5.13 o
  -6  12   2       40.72       42.68      3.16 o
  -5  12   2      228.63      211.49      5.22 o
  -4  12   2       26.55       35.65      2.44 o
  -3  12   2       19.87       11.45      1.58 o
  -2  12   2       69.73       75.83      3.00 o
  -1  12   2        0.05        0.61      0.92 o
   0  12   2        1.63        0.45      0.94 o
   1  12   2     5707.86     5994.17     51.50 o
   2  12   2        3.27        6.92      2.19 o
   3  12   2     2499.90     2514.03     40.66 o
   4  12   2        6.33        4.08      1.82 o
   5  12   2      120.20      100.26      5.15 o
   6  12   2       10.42       14.73      2.67 o
   7  12   2       92.74       98.87      5.48 o
   8  12   2        6.17        1.95      2.08 o
   9  12   2       15.62       24.43      3.36 o
  10  12   2        4.74        6.40      2.76 o
  11  12   2        2.31        2.12      2.67 o
  12  12   2        8.33        5.89      3.21 o
  13  12   2        0.51        2.13      6.17 o
 -13  13   2        0.18        1.42      3.40 o
 -12  13   2       27.29       31.73      4.85 o
 -11  13   2       15.74       16.86      4.02 o
 -10  13   2      270.44      263.13      9.90 o
  -9  13   2       58.17       53.88      4.65 o
  -8  13   2       83.59       93.30      4.46 o
  -7  13   2       29.18       26.70      2.63 o
  -6  13   2       47.87       45.61      3.04 o
  -5  13   2        0.06        0.98      1.30 o
  -4  13   2       99.51       95.55      3.94 o
  -3  13   2       23.22       29.25      2.22 o
  -2  13   2       73.70       89.25      3.36 o
  -1  13   2      112.19      128.97      3.90 o
   0  13   2      108.67      100.24      5.00 o
   1  13   2      545.73      549.74      9.57 o
   2  13   2      556.64      632.63     10.48 o
   3  13   2      664.06      662.29     10.86 o
   4  13   2      212.03      218.34      6.94 o
   5  13   2       99.80      110.27      7.32 o
   6  13   2      337.75      352.44      9.35 o
   7  13   2       86.14       88.12      5.41 o
   8  13   2       41.56       38.51      4.09 o
   9  13   2       37.29       39.76      4.90 o
  10  13   2        0.08        6.88      4.95 o
  11  13   2       45.35       57.60      6.04 o
  12  13   2        3.64        5.97      3.37 o
  13  13   2       49.54       34.48     10.22 o
 -13  14   2        0.06        5.11      6.17 o
 -12  14   2        4.24        5.44      3.25 o
 -11  14   2        8.04        7.12      4.55 o
 -10  14   2      548.45      527.32     17.39 o
  -9  14   2       59.04       55.94      4.89 o
  -8  14   2        4.34        3.68      2.05 o
  -7  14   2        0.00        3.44      2.12 o
  -6  14   2       73.73       67.01      3.66 o
  -5  14   2        0.76        1.30      1.46 o
  -4  14   2      650.46      636.39      9.78 o
  -3  14   2        0.57        4.34      1.31 o
  -2  14   2       79.68       76.28      4.02 o
  -1  14   2        1.89       -0.08      1.15 o
   0  14   2     2280.19     2213.05     24.69 o
   1  14   2       44.20       52.97      3.40 o
   2  14   2      457.01      487.01      9.21 o
   3  14   2        3.53        1.78      1.75 o
   4  14   2       54.77       52.55      4.20 o
   5  14   2       89.18       93.17      5.34 o
   6  14   2       55.46       59.49      4.69 o
   7  14   2      358.20      375.61     10.18 o
   8  14   2        8.63        9.30      2.76 o
   9  14   2       10.34       14.00      3.55 o
  10  14   2       46.16       54.73      5.92 o
  11  14   2       15.05       12.51      3.89 o
  12  14   2       27.48       30.64      7.24 o
 -13  15   2        7.96        0.64      5.75 o
 -12  15   2       13.35       13.60      3.86 o
 -11  15   2        2.32        9.44      3.33 o
 -10  15   2       90.22       88.93      6.88 o
  -9  15   2      726.36      647.55     15.99 o
  -8  15   2        5.51        4.58      2.42 o
  -7  15   2     1602.26     1623.70     21.57 o
  -6  15   2     1390.87     1370.00     18.41 o
  -5  15   2      413.74      391.06      7.78 o
  -4  15   2       47.23       46.01      3.07 o
  -3  15   2     1826.84     1696.20     18.96 o
  -2  15   2       15.55       11.13      1.80 o
  -1  15   2        7.19        5.22      1.68 o
   0  15   2        8.11        7.19      1.83 o
   1  15   2      331.61      327.89      7.59 o
   2  15   2       20.64       22.39      2.60 o
   3  15   2       66.29       71.53      4.68 o
   4  15   2      264.96      240.36      7.69 o
   5  15   2       77.76       83.37      7.81 o
   6  15   2       47.03       41.96      4.29 o
   7  15   2      396.64      390.87     10.61 o
   8  15   2        3.39        3.48      2.82 o
   9  15   2       17.03       15.09      3.59 o
  10  15   2       46.82       48.79      5.65 o
  11  15   2      118.37      125.28      8.51 o
  12  15   2        0.16        5.34      4.81 o
 -12  16   2       20.28       30.01      9.15 o
 -11  16   2       24.88       33.88      6.03 o
 -10  16   2        0.72        2.86      2.84 o
  -9  16   2        7.70        9.17      3.21 o
  -8  16   2       60.29       61.69      5.09 o
  -7  16   2      270.13      258.41      9.31 o
  -6  16   2       16.39       17.84      2.73 o
  -5  16   2     1232.53     1185.18     15.46 o
  -4  16   2        5.12        6.22      1.86 o
  -3  16   2      575.17      556.10      9.34 o
  -2  16   2        0.21       -0.28      1.46 o
  -1  16   2        2.80       12.32      2.40 o
   0  16   2       17.70       16.98      2.54 o
   1  16   2        0.90        1.28      1.56 o
   2  16   2        1.35       -0.36      1.80 o
   3  16   2      227.29      214.81      7.58 o
   4  16   2       13.80       18.60      3.08 o
   5  16   2       63.75       56.50      4.68 o
   6  16   2      926.79      923.60     17.38 o
   7  16   2       64.72       64.07      5.31 o
   8  16   2       20.90       26.24      4.12 o
   9  16   2      186.08      194.08      9.60 o
  10  16   2       72.16       75.65      7.05 o
  11  16   2        5.63        7.26      3.46 o
 -12  17   2        3.74       -0.43      5.75 o
 -11  17   2       40.15       56.43      6.41 o
 -10  17   2       27.06       23.56      4.47 o
  -9  17   2       44.45       49.13      5.73 o
  -8  17   2      412.84      400.81     12.31 o
  -7  17   2       80.35       84.38      6.48 o
  -6  17   2      518.02      525.48     11.80 o
  -5  17   2        3.85        4.65      2.08 o
  -4  17   2       53.19       61.53      4.13 o
  -3  17   2       25.55       29.20      3.15 o
  -2  17   2     4656.50     4608.97     51.60 o
  -1  17   2       41.84       50.76      4.30 o
   0  17   2      275.11      260.33      7.94 o
   1  17   2       15.59       15.92      4.32 o
   2  17   2       25.78       24.57      3.33 o
   3  17   2       44.81       41.12      4.10 o
   4  17   2        1.85        0.31      1.97 o
   5  17   2       10.60        6.32      2.95 o
   6  17   2      439.62      451.92     11.78 o
   7  17   2       33.00       35.60      4.83 o
   8  17   2       20.85       28.15      8.08 o
   9  17   2      105.46      109.39      7.86 o
  10  17   2       16.93       15.37      3.82 o
  11  17   2        1.32       -2.98      3.73 o
 -11  18   2        6.42       14.35     13.94 o
 -10  18   2       25.03       28.07      4.76 o
  -9  18   2       10.10        6.61      2.98 o
  -8  18   2       29.59       28.42      4.88 o
  -7  18   2       31.26       42.99      4.25 o
  -6  18   2       93.28      101.61      5.79 o
  -5  18   2      139.11      144.21      6.24 o
  -4  18   2      511.51      512.66     10.36 o
  -3  18   2        0.14        1.92      2.18 o
  -2  18   2     1137.80     1015.68     17.46 o
  -1  18   2        8.27       -0.07      2.06 o
   0  18   2      163.54      153.69      6.72 o
   1  18   2       74.78       74.22      5.89 o
   2  18   2      137.33      135.17      6.56 o
   3  18   2       19.27       18.41      3.59 o
   4  18   2       10.03        4.35      2.43 o
   5  18   2        5.45        5.00      2.51 o
   6  18   2       66.91       68.09      6.33 o
   7  18   2      302.13      308.45     11.35 o
   8  18   2       87.54       86.40      7.31 o
   9  18   2        3.90        5.68      5.07 o
  10  18   2       42.62       49.96      6.13 o
  11  18   2       14.02       10.22      8.09 o
 -11  19   2        0.53        4.47      5.32 o
 -10  19   2       16.95       13.87      3.92 o
  -9  19   2       52.52       53.31      8.97 o
  -8  19   2        1.07        4.13      3.57 o
  -7  19   2      279.68      274.38     10.22 o
  -6  19   2        9.32       11.48      3.32 o
  -5  19   2      261.35      261.32      9.29 o
  -4  19   2        2.05       -0.99      2.73 o
  -3  19   2      336.39      319.63     16.93 o
  -2  19   2        1.13        6.96      2.54 o
  -1  19   2      432.58      469.31     11.35 o
   0  19   2       90.17       84.91      5.89 o
   1  19   2        2.59        0.37      1.76 o
   2  19   2       39.98       33.26      4.58 o
   3  19   2        2.04        4.08      2.51 o
   4  19   2       12.20       14.27      4.64 o
   5  19   2       56.47       54.43      6.28 o
   6  19   2        1.77        5.89      3.28 o
   7  19   2        9.43       15.43      3.94 o
   8  19   2       83.76       91.48      9.00 o
   9  19   2        1.81        5.20      3.30 o
  10  19   2       16.10       24.05      9.15 o
 -10  20   2        4.70        5.75      4.36 o
  -9  20   2       11.23       16.96      4.02 o
  -8  20   2        8.23        9.33      3.27 o
  -7  20   2        4.06        2.30      2.78 o
  -6  20   2       38.85       37.58      4.07 o
  -5  20   2       10.21       11.07      3.71 o
  -4  20   2      564.63      578.44     18.66 o
  -3  20   2       17.46        6.37      3.46 o
  -2  20   2        7.26        5.04      2.70 o
  -1  20   2        0.00        0.80      2.21 o
   0  20   2      180.68      157.66      7.05 o
   1  20   2      174.51      166.65      8.58 o
   2  20   2      137.54      133.01      7.95 o
   3  20   2        0.72        1.38      3.44 o
   4  20   2        9.06        7.66      3.05 o
   5  20   2        4.98        6.73      3.13 o
   6  20   2       97.84      103.77      7.76 o
   7  20   2        4.81        2.63      2.98 o
   8  20   2        2.03        4.06      3.42 o
   9  20   2       15.49       14.43      7.16 o
  -9  21   2        0.39        0.00      5.53 o
  -8  21   2       13.74       15.62      3.84 o
  -7  21   2        1.63        2.58      3.82 o
  -6  21   2        0.57        2.01      4.18 o
  -5  21   2        0.21        4.94      3.18 o
  -4  21   2       65.51       63.82      7.03 o
  -3  21   2       20.21       13.48      4.30 o
  -2  21   2      161.62      140.60      9.31 o
  -1  21   2        0.99        3.09      2.48 o
   0  21   2      369.93      329.41      9.86 o
   1  21   2       36.71       41.99      5.17 o
   2  21   2        4.62        1.36      2.92 o
   3  21   2       21.28       21.70      4.98 o
   4  21   2      179.20      142.35     10.95 o
   5  21   2       37.29       42.05      6.79 o
   6  21   2       34.56       25.93      4.65 o
   7  21   2       26.05       15.57      4.17 o
   8  21   2       13.65       17.14      4.40 o
   9  21   2        6.18        3.62      4.97 o
  -8  22   2        7.99       12.13      6.81 o
  -7  22   2        0.48        3.82      4.88 o
  -6  22   2        1.09        8.51      4.67 o
  -5  22   2       35.51       39.53      5.96 o
  -4  22   2       20.85       22.04      4.96 o
  -3  22   2       66.80       66.26      7.19 o
  -2  22   2        0.85        0.25      3.52 o
  -1  22   2        3.47        5.17      3.37 o
   0  22   2       50.56       61.92      6.03 o
   1  22   2        2.64        6.25      3.40 o
   2  22   2       36.05       36.75      5.73 o
   3  22   2       11.75        4.81      3.55 o
   4  22   2       17.90        9.93      6.29 o
   5  22   2       23.00       34.47      5.72 o
   6  22   2       30.87       22.71      4.72 o
   7  22   2       95.11      106.65      8.60 o
   8  22   2        0.24       -0.76      4.81 o
  -7  23   2        0.34       -4.90      6.17 o
  -6  23   2        1.94       10.30      5.04 o
  -5  23   2       16.91       10.59      4.06 o
  -4  23   2        3.94        4.17      3.34 o
  -3  23   2      417.18      412.06     15.61 o
  -2  23   2        6.82        4.15      3.69 o
  -1  23   2       64.86       41.53      5.99 o
   0  23   2      102.88      106.48     11.30 o
   1  23   2      211.15      232.94     13.69 o
   2  23   2       22.56       16.39      5.07 o
   3  23   2        0.54        4.67      3.67 o
   4  23   2       20.67       29.19      5.64 o
   5  23   2       22.12       13.64      4.47 o
   6  23   2       17.70        8.46      5.09 o
   7  23   2        2.90        7.98      7.13 o
  -6  24   2        0.02        5.75      7.45 o
  -5  24   2        1.82        3.35      4.60 o
  -4  24   2       51.89       66.65      7.63 o
  -3  24   2        0.00        1.77      3.75 o
  -2  24   2        1.93        2.12      3.41 o
  -1  24   2        0.00        6.15      4.35 o
   0  24   2      118.51      158.79     17.67 o
   1  24   2        4.55        8.30      7.24 o
   2  24   2       76.59       68.71      9.30 o
   3  24   2       10.66       10.27      4.88 o
   4  24   2       68.83       87.98     10.42 o
   5  24   2       54.29       44.68      8.44 o
   6  24   2        9.89        4.75      4.68 o
  -5  25   2        9.82       13.41      9.15 o
  -4  25   2       19.14       11.06      4.60 o
  -3  25   2        1.49        5.06      3.95 o
  -2  25   2       13.98       15.20      4.74 o
  -1  25   2        3.42        2.34      5.75 o
   0  25   2        3.95        7.66      7.02 o
   1  25   2       14.86       14.26      8.30 o
   2  25   2       17.14       48.53     11.71 o
   3  25   2       13.47       12.77      8.09 o
   4  25   2        8.30       10.30      5.93 o
  -3  26   2        7.48        8.37      4.66 o
  -2  26   2        0.15        1.92      6.60 o
  -1  26   2       55.94       46.19     11.71 o
 -15   1   3       86.36       85.43      6.01 o
 -14   1   3        1.69        2.80      2.10 o
 -13   1   3        0.26        6.92      2.24 o
 -12   1   3      122.09      131.65      5.81 o
 -11   1   3      475.25      464.63      9.78 o
 -10   1   3     1282.56     1227.75     19.36 o
  -9   1   3      365.46      362.74      7.88 o
  -8   1   3       74.83       76.98      3.32 o
  -7   1   3       18.88       12.59      1.51 o
  -6   1   3      314.05      297.79      5.62 o
  -5   1   3     1887.20     2087.25     19.15 o
  -4   1   3     3908.32     4135.92     39.61 o
  -3   1   3     3330.09     3275.63     31.96 o
  -2   1   3       11.70        6.98      1.34 o
  -1   1   3     1144.07     1101.34     13.10 o
   0   1   3     1079.10     1051.83     27.71 o
   1   1   3      717.62      660.51      8.63 o
   2   1   3      624.13      614.06      8.79 o
   3   1   3      909.32      888.33     12.64 o
   4   1   3      318.25      270.90      5.49 o
   5   1   3     5227.40     5216.58     52.46 o
   6   1   3     1245.37     1189.47     37.57 o
   7   1   3       95.56      104.26      3.41 o
   8   1   3       15.75       14.30      2.54 o
   9   1   3       29.83       36.09      3.09 o
  10   1   3        1.75        2.22      1.96 o
  11   1   3       14.53       13.26      2.82 o
  12   1   3        0.19       -3.72      2.48 o
  13   1   3        0.20        1.49      3.46 o
  14   1   3        0.01        4.69      5.32 o
 -15   2   3        0.22        2.60      2.72 o
 -14   2   3       10.20        9.68      3.09 o
 -13   2   3       54.58       44.75      3.89 o
 -12   2   3      252.50      239.92      6.76 o
 -11   2   3      608.79      614.98     10.75 o
 -10   2   3      126.84      120.09      4.64 o
  -9   2   3     1871.85     1815.11     20.26 o
  -8   2   3        4.08        3.16      1.18 o
  -7   2   3     2116.92     2086.58     21.18 o
  -6   2   3        0.32       -0.14      0.73 o
  -5   2   3     3605.18     3878.25     34.24 o
  -4   2   3      509.93      517.75      8.80 o
  -3   2   3        1.29        3.33      1.15 o
  -2   2   3     1161.34     1170.30     13.59 o
  -1   2   3       62.50       70.77      3.24 o
   0   2   3      853.51      857.38     10.53 o
   1   2   3      863.03      889.03     10.69 o
   2   2   3     3391.43     3447.87     32.44 o
   3   2   3       14.21       18.64      1.73 o
   4   2   3      532.86      516.58      8.62 o
   5   2   3     3205.37     3196.57     28.51 o
   6   2   3       83.29       82.63      3.31 o
   7   2   3      117.56      116.98      3.60 o
   8   2   3       87.43       83.44      4.20 o
   9   2   3       31.11       33.73      3.64 o
  10   2   3       35.85       35.80      3.89 o
  11   2   3       13.77       22.49      3.49 o
  12   2   3        5.98        6.79      2.74 o
  13   2   3        5.07        6.97      4.90 o
  14   2   3        4.62        0.43      6.17 o
 -15   3   3        0.51       -2.24      2.52 o
 -14   3   3      105.29      120.58      6.21 o
 -13   3   3       34.91       35.65      3.77 o
 -12   3   3       29.61       32.80      3.24 o
 -11   3   3      105.19      110.05      5.34 o
 -10   3   3      459.38      412.71      8.24 o
  -9   3   3      151.27      145.68      4.71 o
  -8   3   3      145.91      155.38      4.23 o
  -7   3   3       52.66       66.73      3.71 o
  -6   3   3     1653.12     1866.15     17.90 o
  -5   3   3        7.88       11.67      1.73 o
  -4   3   3       95.32       90.79      2.94 o
  -3   3   3       42.48       50.72      2.63 o
  -2   3   3       26.18       35.43      2.25 o
  -1   3   3      245.56      217.37      4.74 o
   0   3   3      641.80      547.75      7.63 o
   1   3   3      174.44      155.81      3.77 o
   2   3   3      157.33      150.76      3.32 o
   3   3   3      475.22      487.40      8.05 o
   4   3   3     1236.06     1201.69     14.17 o
   5   3   3     1787.80     1705.45     18.94 o
   6   3   3      991.83      961.25     12.66 o
   7   3   3       13.15       10.44      1.75 o
   8   3   3       38.06       48.49      6.73 o
   9   3   3       35.37       39.23      3.90 o
  10   3   3       96.91      100.16      5.96 o
  11   3   3       86.95       81.02      6.54 o
  12   3   3      102.67       84.92      6.20 o
  13   3   3        0.06        0.22      3.76 o
  14   3   3        0.02        5.32      5.96 o
 -15   4   3       11.30       18.31      3.89 o
 -14   4   3        1.71        1.57      2.69 o
 -13   4   3       62.88       70.76      4.46 o
 -12   4   3        8.94        8.48      2.06 o
 -11   4   3      808.92      798.36     12.60 o
 -10   4   3      388.96      393.56      8.10 o
  -9   4   3      286.27      283.35      6.48 o
  -8   4   3       33.73       39.15      2.73 o
  -7   4   3       29.77       35.06      2.23 o
  -6   4   3     3887.11     4184.50     37.78 o
  -5   4   3        5.18        5.22      1.85 o
  -4   4   3        0.02       -0.03      0.68 o
  -3   4   3      719.97      723.93      9.67 o
  -2   4   3     1420.27     1498.63     18.31 o
  -1   4   3      204.24      221.06      4.69 o
   0   4   3     2635.59     2576.81     25.30 o
   1   4   3       33.02       33.35      1.77 o
   2   4   3       15.74       16.32      1.29 o
   3   4   3      242.17      272.69      5.66 o
   4   4   3      414.99      467.18      7.49 o
   5   4   3        5.34        9.44      2.19 o
   6   4   3      159.09      166.06      4.87 o
   7   4   3      304.75      268.76      6.92 o
   8   4   3      126.42      133.10      5.18 o
   9   4   3       14.28       17.30      2.92 o
  10   4   3       17.26       11.66      2.69 o
  11   4   3        3.26        5.79      2.44 o
  12   4   3       17.20       13.93      3.26 o
  13   4   3        0.62        1.77      2.42 o
  14   4   3       10.50        7.74      6.17 o
 -15   5   3       13.56       15.80      3.74 o
 -14   5   3       79.55       79.07      5.23 o
 -13   5   3        3.37        3.34      1.95 o
 -12   5   3        1.25        2.82      2.01 o
 -11   5   3      862.03      867.28     13.32 o
 -10   5   3       66.93       67.94      3.84 o
  -9   5   3      254.86      225.98      7.20 o
  -8   5   3       58.03       63.32      3.64 o
  -7   5   3     2818.42     2838.12     27.73 o
  -6   5   3      137.20      152.07      4.21 o
  -5   5   3     2859.38     2764.92     26.32 o
  -4   5   3       28.28       32.87      2.35 o
  -3   5   3     1322.54     1360.64     16.71 o
  -2   5   3      598.64      622.19      8.38 o
  -1   5   3      553.01      520.14      7.99 o
   0   5   3     1516.36     1430.08     15.48 o
   1   5   3       38.25       35.70      1.72 o
   2   5   3     1391.48     1330.08     14.45 o
   3   5   3      457.40      439.66      6.94 o
   4   5   3      219.65      231.79      5.85 o
   5   5   3       13.89       15.29      1.70 o
   6   5   3        6.80        3.66      1.60 o
   7   5   3       85.81       88.07      4.29 o
   8   5   3       42.02       38.40      3.28 o
   9   5   3       67.16       69.20      5.10 o
  10   5   3        5.61        4.00      2.42 o
  11   5   3        2.80        8.59      2.66 o
  12   5   3       29.25       29.55      4.01 o
  13   5   3        0.62        1.14      2.63 o
  14   5   3        2.24       -0.39      3.30 o
 -15   6   3        0.01        2.64      2.77 o
 -14   6   3        3.10        3.29      2.24 o
 -13   6   3        1.38        2.02      1.89 o
 -12   6   3      100.21       96.72      4.81 o
 -11   6   3       65.06       66.75      4.07 o
 -10   6   3      183.08      180.09      5.50 o
  -9   6   3       49.65       40.59      2.99 o
  -8   6   3      472.01      487.94      8.60 o
  -7   6   3      172.21      203.25      5.16 o
  -6   6   3     2043.22     2110.73     21.76 o
  -5   6   3      633.11      669.41      9.47 o
  -4   6   3     3466.96     3846.65     34.43 o
  -3   6   3      180.43      210.83      5.26 o
  -2   6   3     1873.81     2038.75     19.62 o
  -1   6   3      188.54      195.05      5.92 o
   0   6   3      457.85      459.54      6.70 o
   1   6   3      980.41      983.03     12.12 o
   2   6   3      480.03      478.92      6.26 o
   3   6   3        0.02        1.60      0.88 o
   4   6   3       43.81       51.17      3.98 o
   5   6   3      118.07      126.56      4.78 o
   6   6   3       90.15       83.32      4.82 o
   7   6   3       27.47       23.24      2.95 o
   8   6   3        5.64        7.60      3.04 o
   9   6   3       89.15       91.00      5.01 o
  10   6   3      112.03      101.62      6.28 o
  11   6   3       11.98       14.83      3.15 o
  12   6   3       13.91       14.44      3.34 o
  13   6   3        6.20        4.37      2.85 o
  14   6   3        3.98        7.97      3.69 o
 -15   7   3        0.89        4.57      3.28 o
 -14   7   3        0.81        1.74      2.25 o
 -13   7   3        6.90        9.12      2.45 o
 -12   7   3        4.54        6.15      1.99 o
 -11   7   3        0.09        0.49      1.65 o
 -10   7   3      826.92      805.68     12.47 o
  -9   7   3        8.24        8.65      1.80 o
  -8   7   3       21.55       14.55      2.03 o
  -7   7   3        6.76        4.78      1.46 o
  -6   7   3       18.86       14.55      1.78 o
  -5   7   3        8.95        7.45      1.38 o
  -4   7   3       33.03       55.54      2.67 o
  -3   7   3       72.64       78.75      3.32 o
  -2   7   3     4750.70     5105.51     43.89 o
  -1   7   3      263.80      260.68      8.26 o
   0   7   3        4.33        1.95      0.87 o
   1   7   3      691.48      685.71      8.22 o
   2   7   3     3103.41     3065.43     30.44 o
   3   7   3        3.03        5.30      2.40 o
   4   7   3       41.85       51.38      3.35 o
   5   7   3       14.18        9.14      1.94 o
   6   7   3       39.94       44.19      3.46 o
   7   7   3      118.00      145.36      5.66 o
   8   7   3       60.76       60.86      4.25 o
   9   7   3       15.28       17.17      2.74 o
  10   7   3       15.89       12.17      2.88 o
  11   7   3        2.67        1.38      2.20 o
  12   7   3       27.39       23.61      4.04 o
  13   7   3        7.74       11.24      3.46 o
  14   7   3        5.07        4.14      7.77 o
 -14   8   3       20.93       15.52      3.29 o
 -13   8   3       20.58       30.61      3.91 o
 -12   8   3      347.13      334.89      8.23 o
 -11   8   3       48.74       53.42      3.78 o
 -10   8   3        4.83        5.61      1.84 o
  -9   8   3        6.25        9.25      2.65 o
  -8   8   3      215.24      180.78      5.16 o
  -7   8   3      119.00      150.97      4.67 o
  -6   8   3       45.57       38.94      2.67 o
  -5   8   3        9.95       11.54      1.61 o
  -4   8   3      215.65      207.41      4.72 o
  -3   8   3     1785.81     1884.74     29.09 o
  -2   8   3       44.27       59.62      2.85 o
  -1   8   3      264.06      258.56      4.95 o
   0   8   3     1160.47     1155.76     12.53 o
   1   8   3      876.75      936.38     10.52 o
   2   8   3      324.02      357.54      6.54 o
   3   8   3      666.19      651.35     11.29 o
   4   8   3       10.94       13.85      2.23 o
   5   8   3       45.20       46.15      4.76 o
   6   8   3       19.08       21.42      2.76 o
   7   8   3        2.67        3.94      1.81 o
   8   8   3        7.12       -1.23      1.71 o
   9   8   3      277.44      266.90      8.09 o
  10   8   3        0.73       -1.80      2.49 o
  11   8   3       41.97       38.33      5.78 o
  12   8   3        8.88       10.73      3.24 o
  13   8   3        0.12        2.82      3.53 o
 -14   9   3       14.71       20.04      4.87 o
 -13   9   3        1.43        5.90      3.56 o
 -12   9   3        0.05        3.70      1.97 o
 -11   9   3       32.10       30.96      3.10 o
 -10   9   3        0.21       -0.20      1.46 o
  -9   9   3       69.00       50.08      3.41 o
  -8   9   3       27.69       32.17      2.78 o
  -7   9   3      570.93      531.59     10.21 o
  -6   9   3      130.63      133.49      4.37 o
  -5   9   3       24.15       38.10      4.59 o
  -4   9   3       70.49       74.24      3.06 o
  -3   9   3      873.11      945.46     13.03 o
  -2   9   3        0.93        1.80      0.85 o
  -1   9   3       65.77       96.26      7.20 o
   0   9   3     1213.88     1272.70     13.73 o
   1   9   3      151.62      160.83      3.32 o
   2   9   3      157.04      152.99      4.26 o
   3   9   3      529.14      534.05     10.24 o
   4   9   3       19.20       18.20      2.51 o
   5   9   3      430.89      478.91     11.74 o
   6   9   3      315.98      326.67      8.45 o
   7   9   3       63.88       62.93      4.44 o
   8   9   3        3.27        4.35      2.23 o
   9   9   3       22.10       18.26      2.90 o
  10   9   3       64.84       59.41      6.12 o
  11   9   3        0.42        4.77      2.68 o
  12   9   3        2.08        3.21      2.76 o
  13   9   3       14.04       19.37      6.38 o
 -14  10   3        0.78        3.32      3.71 o
 -13  10   3       57.26       52.42      6.86 o
 -12  10   3       50.09       52.82      4.27 o
 -11  10   3        2.57        4.04      1.80 o
 -10  10   3        7.71        8.85      2.20 o
  -9  10   3        8.24        4.17      1.70 o
  -8  10   3      376.94      316.23      7.12 o
  -7  10   3       29.51       27.63      2.58 o
  -6  10   3      948.68      865.71     12.06 o
  -5  10   3        0.50        1.00      1.12 o
  -4  10   3       65.84       76.83      3.17 o
  -3  10   3      136.91      124.58      4.43 o
  -2  10   3      631.57      581.52      8.16 o
  -1  10   3        0.46        1.78      0.81 o
   0  10   3      397.42      481.48      7.07 o
   1  10   3       13.17       12.94      1.74 o
   2  10   3      377.85      372.78      7.12 o
   3  10   3       17.07       20.55      2.54 o
   4  10   3      329.96      380.02      9.24 o
   5  10   3       55.00       44.63      3.73 o
   6  10   3        8.48       17.00      3.52 o
   7  10   3        4.92        3.27      1.89 o
   8  10   3        3.02        1.68      2.01 o
   9  10   3        3.21        4.14      2.21 o
  10  10   3        0.00        4.43      2.32 o
  11  10   3        9.41       11.39      3.34 o
  12  10   3        2.92        1.90      2.73 o
  13  10   3        0.05       -1.06      5.96 o
 -14  11   3       21.83       24.48      8.73 o
 -13  11   3        2.09        4.87      3.99 o
 -12  11   3       69.57       61.82      5.02 o
 -11  11   3      184.48      179.88      6.15 o
 -10  11   3       60.06       53.57      3.70 o
  -9  11   3        6.30        4.80      1.82 o
  -8  11   3      364.75      358.64      7.74 o
  -7  11   3        4.81        6.19      1.72 o
  -6  11   3       73.69       99.20      4.07 o
  -5  11   3        1.73        3.20      1.32 o
  -4  11   3      253.11      234.27      5.36 o
  -3  11   3       12.26        8.29      1.39 o
  -2  11   3      416.86      379.35     10.06 o
  -1  11   3      143.70      153.41      7.15 o
   0  11   3     1063.54     1029.87     12.22 o
   1  11   3       11.24       14.92      1.92 o
   2  11   3       55.10       58.10      3.71 o
   3  11   3        8.09        9.25      2.09 o
   4  11   3       71.07       74.59      4.48 o
   5  11   3       39.73       40.16      3.78 o
   6  11   3      481.30      469.13     13.08 o
   7  11   3        1.98        5.09      2.16 o
   8  11   3       60.29       63.31      4.79 o
   9  11   3        0.98        1.78      2.18 o
  10  11   3        1.15        3.08      2.24 o
  11  11   3        0.46        3.03      2.76 o
  12  11   3        8.05        5.64      3.60 o
  13  11   3        1.26        2.34      6.17 o
 -13  12   3        5.30       -2.49      3.13 o
 -12  12   3       46.10       45.20      5.46 o
 -11  12   3       62.29       70.52      4.94 o
 -10  12   3       13.69       14.92      2.65 o
  -9  12   3       51.82       53.90      3.77 o
  -8  12   3       15.72       16.80      2.44 o
  -7  12   3     1688.39     1558.09     18.84 o
  -6  12   3       13.36       15.84      2.42 o
  -5  12   3     1408.40     1333.90     16.19 o
  -4  12   3       11.01        9.65      1.80 o
  -3  12   3      877.05      861.58     11.46 o
  -2  12   3       88.87       80.58      4.19 o
  -1  12   3      251.23      261.46      5.74 o
   0  12   3       56.68       57.24      3.23 o
   1  12   3      889.70      927.34     13.29 o
   2  12   3       24.34       22.08      2.77 o
   3  12   3       62.79       63.30      4.48 o
   4  12   3      130.01      129.81      7.81 o
   5  12   3       18.77       28.21      3.26 o
   6  12   3       76.86       81.48      5.19 o
   7  12   3       22.92       19.15      3.41 o
   8  12   3       39.50       44.53      4.33 o
   9  12   3        6.09        4.40      2.63 o
  10  12   3        0.18        4.02      2.48 o
  11  12   3       50.95       61.79      7.30 o
  12  12   3        1.06        0.38      3.31 o
 -13  13   3        9.53        3.83      6.39 o
 -12  13   3        4.05        0.15      2.72 o
 -11  13   3        3.00        5.38      2.87 o
 -10  13   3      286.19      254.03      8.56 o
  -9  13   3      557.00      503.88      9.93 o
  -8  13   3        0.05       -0.35      1.61 o
  -7  13   3      144.73      167.04      7.97 o
  -6  13   3       19.16       30.24      2.73 o
  -5  13   3      110.79      117.33      4.36 o
  -4  13   3       57.38       61.57      3.27 o
  -3  13   3      128.85      111.30      3.90 o
  -2  13   3      226.62      231.88      6.80 o
  -1  13   3       83.73       88.69      6.11 o
   0  13   3       71.01       66.34      3.59 o
   1  13   3       64.13       72.65      3.77 o
   2  13   3      159.00      162.84      6.05 o
   3  13   3        1.88        2.28      2.09 o
   4  13   3      302.76      303.38      8.55 o
   5  13   3        1.54        2.33      2.13 o
   6  13   3      109.09      109.21      5.96 o
   7  13   3      183.08      193.36      8.51 o
   8  13   3       69.34       80.85      5.67 o
   9  13   3        1.90        9.97      3.06 o
  10  13   3        4.03        3.52      2.95 o
  11  13   3       58.11       57.84      7.19 o
  12  13   3        2.26       13.20      7.02 o
 -13  14   3        1.14        4.04      5.53 o
 -12  14   3        0.17        6.41      3.17 o
 -11  14   3        1.57       -0.20      2.43 o
 -10  14   3       11.04       15.28      3.27 o
  -9  14   3        0.51        1.26      1.74 o
  -8  14   3        7.29        3.51      1.93 o
  -7  14   3        5.30        8.68      2.62 o
  -6  14   3     1301.70     1273.63     16.49 o
  -5  14   3       20.02       20.83      2.39 o
  -4  14   3        4.97        2.38      1.46 o
  -3  14   3        5.91        4.94      1.45 o
  -2  14   3     1229.68     1176.07     16.09 o
  -1  14   3       37.06       35.45      3.42 o
   0  14   3       41.68       42.43      4.34 o
   1  14   3        5.04        4.87      2.01 o
   2  14   3      364.93      364.57      9.21 o
   3  14   3       38.60       39.09      3.74 o
   4  14   3      227.07      218.08      7.41 o
   5  14   3      301.43      298.27      8.97 o
   6  14   3       19.66       21.95      3.48 o
   7  14   3       12.76        9.68      2.81 o
   8  14   3      239.77      249.25     11.47 o
   9  14   3       29.26       32.15      4.24 o
  10  14   3       43.48       34.18      4.90 o
  11  14   3       56.34       65.54      8.26 o
  12  14   3        0.90        3.83      5.96 o
 -12  15   3        3.05        2.50      3.65 o
 -11  15   3       12.47       12.79      3.41 o
 -10  15   3       24.18       26.10      4.48 o
  -9  15   3       59.29       53.12      4.85 o
  -8  15   3      214.33      200.63      6.23 o
  -7  15   3        2.50       -0.64      1.65 o
  -6  15   3      514.11      521.57      9.68 o
  -5  15   3     3154.41     3052.65     33.13 o
  -4  15   3      168.66      177.07      5.22 o
  -3  15   3       56.78       57.96      3.73 o
  -2  15   3      926.07      902.13     15.79 o
  -1  15   3        3.87        6.79      2.16 o
   0  15   3        0.98        2.41      1.72 o
   1  15   3       63.62       74.31      4.27 o
   2  15   3       81.85       82.72      5.12 o
   3  15   3      141.41      142.50      6.40 o
   4  15   3      463.91      453.75     11.11 o
   5  15   3        2.35        2.48      2.20 o
   6  15   3        1.38        1.64      2.27 o
   7  15   3      273.76      292.35      9.51 o
   8  15   3        4.24        6.27      2.69 o
   9  15   3       12.87        9.58      3.13 o
  10  15   3       79.75       84.47      7.38 o
  11  15   3        1.23        5.15      4.78 o
 -12  16   3       51.26       63.00     12.56 o
 -11  16   3       11.00        2.45      3.01 o
 -10  16   3        2.10        4.54      2.90 o
  -9  16   3        0.94       -0.13      2.09 o
  -8  16   3        0.22        1.42      2.24 o
  -7  16   3     1026.33     1068.32     15.43 o
  -6  16   3      175.36      162.93      5.97 o
  -5  16   3      629.50      613.44     10.51 o
  -4  16   3      273.21      267.07      7.34 o
  -3  16   3      118.90      137.94      6.44 o
  -2  16   3      262.22      272.87      8.28 o
  -1  16   3       22.07       24.54      3.28 o
   0  16   3       35.39       37.38      3.75 o
   1  16   3       36.23       40.55      5.99 o
   2  16   3        3.53        3.75      2.14 o
   3  16   3        7.08        4.07      2.12 o
   4  16   3       18.27       19.07      3.19 o
   5  16   3      126.26      119.58      6.56 o
   6  16   3        4.71        2.69      2.41 o
   7  16   3       58.51       67.89      5.58 o
   8  16   3        0.01        0.50      2.63 o
   9  16   3       67.08       59.88      6.82 o
  10  16   3      100.85       95.95      7.83 o
  11  16   3        4.64        7.26     10.00 o
 -11  17   3        5.45       10.69      4.79 o
 -10  17   3       55.46       58.07      6.00 o
  -9  17   3       16.69       18.31      3.79 o
  -8  17   3      113.36       90.53      5.99 o
  -7  17   3       36.82       35.56      4.49 o
  -6  17   3      925.01      924.35     13.92 o
  -5  17   3        6.02        6.16      1.94 o
  -4  17   3       87.05       80.36      5.40 o
  -3  17   3        6.16        5.52      2.47 o
  -2  17   3      520.80      514.82     11.91 o
  -1  17   3      626.88      613.82     13.10 o
   0  17   3      817.57      821.73     15.41 o
   1  17   3        6.06       -0.32      3.44 o
   2  17   3       30.36       35.63      4.62 o
   3  17   3        6.95        8.28      2.65 o
   4  17   3       19.86       15.32      3.00 o
   5  17   3       39.98       40.29      4.52 o
   6  17   3        3.80        2.17      2.36 o
   7  17   3       33.70       43.06      4.80 o
   8  17   3        7.86        8.83      4.15 o
   9  17   3       20.75       25.67      4.58 o
  10  17   3       17.66       13.30      6.50 o
 -11  18   3       19.18        3.20      4.42 o
 -10  18   3       32.56       28.49      5.81 o
  -9  18   3        0.00        1.63      2.70 o
  -8  18   3       15.29       18.80      3.31 o
  -7  18   3       99.02       91.69      5.75 o
  -6  18   3        3.44        1.87      1.91 o
  -5  18   3       21.15       25.52      3.75 o
  -4  18   3      190.78      168.91      7.30 o
  -3  18   3      282.22      284.95      8.94 o
  -2  18   3       45.13       47.92      4.53 o
  -1  18   3      500.81      449.64     11.22 o
   0  18   3       51.25       67.65      5.55 o
   1  18   3       11.58       14.68      3.63 o
   2  18   3        0.01        1.67      2.56 o
   3  18   3       12.93        6.99      3.12 o
   4  18   3        8.87        5.58      2.77 o
   5  18   3       18.63       15.00      3.27 o
   6  18   3       20.10       16.74      3.73 o
   7  18   3       54.93       47.22      5.68 o
   8  18   3       29.61       27.15      4.65 o
   9  18   3      134.12      133.81      9.04 o
  10  18   3       13.90       24.06      5.68 o
 -10  19   3       12.12        5.56      4.45 o
  -9  19   3        0.91        0.42      2.67 o
  -8  19   3        1.62        3.34      2.92 o
  -7  19   3       32.78       31.08      3.93 o
  -6  19   3        4.74        6.11      3.75 o
  -5  19   3        0.13        0.76      2.55 o
  -4  19   3        4.34        7.67      2.65 o
  -3  19   3        1.64        0.61      2.14 o
  -2  19   3        0.02        2.22      2.43 o
  -1  19   3      881.11      894.23     17.00 o
   0  19   3        0.04        0.66      2.61 o
   1  19   3      465.18      484.89     13.92 o
   2  19   3       60.87       49.57      6.00 o
   3  19   3       27.26       28.67      4.65 o
   4  19   3       51.35       47.80      7.13 o
   5  19   3       76.93       84.29      6.26 o
   6  19   3        0.26       -2.62      2.53 o
   7  19   3       44.01       54.70      6.09 o
   8  19   3       37.05       29.97      5.04 o
   9  19   3        0.90        6.95      4.33 o
 -10  20   3        0.03        1.09      5.21 o
  -9  20   3       25.71       16.24      5.30 o
  -8  20   3       27.78       32.44      6.59 o
  -7  20   3        5.60        5.74      4.17 o
  -6  20   3       26.22       28.12      5.28 o
  -5  20   3       56.55       55.55      6.75 o
  -4  20   3        0.90        1.60      2.66 o
  -3  20   3      350.97      350.09     10.33 o
  -2  20   3       47.96       42.55      4.57 o
  -1  20   3       46.97       52.76      4.89 o
   0  20   3       31.42       42.15      6.18 o
   1  20   3      281.90      284.94     10.72 o
   2  20   3        0.70        8.12      3.09 o
   3  20   3        1.03        3.49      2.97 o
   4  20   3       26.28       28.21      5.16 o
   5  20   3        0.22       -2.54      2.75 o
   6  20   3       27.23       30.67      4.87 o
   7  20   3      126.78      120.99      8.71 o
   8  20   3        8.30        8.67      4.10 o
   9  20   3        0.13        0.29      4.24 o
  -9  21   3       13.40       23.20      8.73 o
  -8  21   3        0.32       -2.45      4.06 o
  -7  21   3        0.07        4.88      3.51 o
  -6  21   3       20.13       25.47      8.34 o
  -5  21   3        2.39        1.55      4.13 o
  -4  21   3        2.87        7.59      4.80 o
  -3  21   3        0.17       -0.33      2.59 o
  -2  21   3       61.78       58.89      5.52 o
  -1  21   3       33.48       42.52      5.34 o
   0  21   3        0.04       -1.47      2.81 o
   1  21   3       12.49       12.03      3.73 o
   2  21   3        3.33        4.50      3.35 o
   3  21   3        4.29        4.70      3.23 o
   4  21   3        3.57        8.25      3.96 o
   5  21   3        5.42        8.70      4.25 o
   6  21   3        0.40       -1.10      3.41 o
   7  21   3        0.14        4.64      3.55 o
   8  21   3       12.14       10.29      5.45 o
  -7  22   3       59.90       71.64     11.04 o
  -6  22   3        4.43        8.42      3.92 o
  -5  22   3        1.13        1.53      3.45 o
  -4  22   3        3.39        0.79      3.29 o
  -3  22   3       22.43       22.95      7.52 o
  -2  22   3       46.54       41.00      5.06 o
  -1  22   3       25.44       21.24      4.35 o
   0  22   3        0.61       -0.78      2.75 o
   1  22   3       77.85       94.62      7.49 o
   2  22   3       50.24       58.59      6.53 o
   3  22   3       67.99       72.68      6.99 o
   4  22   3        5.04       10.55      4.54 o
   5  22   3       14.37        9.27      5.95 o
   6  22   3        6.95        2.22      4.11 o
   7  22   3       42.65       29.80     10.00 o
  -6  23   3        4.33        1.95      5.73 o
  -5  23   3        0.32        5.85      3.82 o
  -4  23   3        0.26       -1.96      5.18 o
  -3  23   3       25.55       28.17      9.56 o
  -2  23   3       51.25       51.59     11.60 o
  -1  23   3        0.10        4.13      3.71 o
   0  23   3       53.04       44.20      5.84 o
   1  23   3       17.97       22.48      4.51 o
   2  23   3       40.04       42.59      5.75 o
   3  23   3        1.08       -0.99      3.83 o
   4  23   3        5.70        7.89      4.35 o
   5  23   3        3.29       -2.53      7.34 o
   6  23   3       12.45       15.32      7.88 o
  -5  24   3        0.22       -0.50      3.78 o
  -4  24   3        1.13        8.15      4.01 o
  -3  24   3        5.83       16.66      4.72 o
  -2  24   3       10.43       13.82      5.73 o
  -1  24   3        5.64        8.29      5.00 o
   0  24   3       18.54       19.88      5.21 o
   1  24   3        0.34        3.50      3.53 o
   2  24   3       14.74       14.69      5.02 o
   3  24   3        1.28        4.75      5.03 o
   4  24   3       11.40        2.01      5.63 o
   5  24   3        0.02        1.92      6.39 o
  -4  25   3       24.05       33.37      6.29 o
  -3  25   3        8.69       15.79      6.03 o
  -2  25   3        0.23        4.61     11.71 o
  -1  25   3        0.26        7.63      8.62 o
   0  25   3       11.28       22.35     11.49 o
   1  25   3        0.82        3.83      6.60 o
   2  25   3        1.11       -7.84      7.98 o
   3  25   3        2.55       14.87      6.55 o
 -15   0   4        1.31       -3.38      3.58 o
 -14   0   4       16.37       22.16      5.46 o
 -13   0   4        4.28        7.09      3.39 o
 -12   0   4     1069.94     1023.66     23.55 o
 -11   0   4        6.19        1.17      3.38 o
 -10   0   4     1121.38     1085.70     22.78 o
  -9   0   4       66.87       52.95      5.31 o
  -8   0   4     1868.05     1794.27     26.55 o
  -7   0   4        2.54        3.52      1.62 o
  -6   0   4       26.02       34.59      3.27 o
  -5   0   4       88.17       92.53      6.08 o
  -4   0   4        8.82       14.63      2.20 o
  -3   0   4     3027.32     3237.31     39.38 o
  -2   0   4     8973.72     9193.97    116.91 o
  -1   0   4       51.49       55.99      4.74 o
   0   0   4        7.46       12.99      2.36 o
   1   0   4      299.53      276.29      9.66 o
   2   0   4      222.22      239.32      7.09 o
   3   0   4      100.97      123.58      5.64 o
   4   0   4     6172.94     5735.35     89.15 o
   5   0   4      166.00      188.79      5.59 o
   6   0   4       64.31       58.72      9.63 o
   7   0   4     1388.08     1407.61     25.04 o
   8   0   4        0.98        3.76      2.35 o
   9   0   4        0.16        4.26      4.26 o
  10   0   4        0.90        1.92      4.47 o
  11   0   4        4.39        6.17      5.11 o
  12   0   4        1.97        2.34      4.90 o
  13   0   4       17.98       21.07      7.02 o
 -15   1   4        0.00        1.88      3.59 o
 -14   1   4       63.01       67.66      5.08 o
 -13   1   4        2.88        2.18      2.12 o
 -12   1   4       63.07       66.86      4.71 o
 -11   1   4      159.39      165.43      6.13 o
 -10   1   4      638.54      656.46     15.95 o
  -9   1   4     1223.56     1180.30     15.41 o
  -8   1   4       23.92       23.71      2.39 o
  -7   1   4       67.47       72.11      3.86 o
  -6   1   4       90.01       85.66      3.23 o
  -5   1   4      132.74      126.17      3.55 o
  -4   1   4      877.92      977.93     11.23 o
  -3   1   4     3787.74     3948.82     32.97 o
  -2   1   4      237.87      269.99      6.26 o
  -1   1   4     1505.76     1536.40     19.39 o
   0   1   4        2.81        1.33      0.79 o
   1   1   4        3.77        1.02      0.90 o
   2   1   4       91.02       90.39      4.60 o
   3   1   4     1460.68     1423.97     20.98 o
   4   1   4    11216.80    10626.08    103.01 o
   5   1   4        4.69        4.42      2.41 o
   6   1   4      354.37      328.95      8.53 o
   7   1   4        7.45        3.30      1.78 o
   8   1   4        5.86        1.20      2.65 o
   9   1   4       16.86        6.01      3.75 o
  10   1   4       43.77       36.93      6.15 o
  11   1   4        0.02        1.74      2.93 o
  12   1   4        0.20        0.41      3.00 o
  13   1   4        0.05        3.64      3.73 o
 -15   2   4        6.36       12.59      3.73 o
 -14   2   4       14.67       13.02      2.98 o
 -13   2   4      179.63      188.40      7.85 o
 -12   2   4      173.68      182.54      7.52 o
 -11   2   4      231.78      235.33      7.17 o
 -10   2   4       19.95       19.20      2.70 o
  -9   2   4     3155.79     2992.76     32.42 o
  -8   2   4      201.15      190.91      5.24 o
  -7   2   4       20.44       15.32      1.73 o
  -6   2   4      160.54      163.11      4.12 o
  -5   2   4       15.20        9.32      1.83 o
  -4   2   4      414.07      444.24      7.14 o
  -3   2   4     1125.55     1173.86     14.58 o
  -2   2   4      658.47      639.33      8.85 o
  -1   2   4     1806.23     1681.83     23.57 o
   0   2   4      200.63      207.14      4.78 o
   1   2   4      341.19      352.45      6.35 o
   2   2   4      330.25      316.35      6.51 o
   3   2   4     1989.00     1996.74     19.43 o
   4   2   4      890.45      828.95     10.04 o
   5   2   4      492.08      496.64      8.45 o
   6   2   4      103.07       95.98      3.83 o
   7   2   4       10.84        6.22      2.08 o
   8   2   4       70.06       59.51      4.67 o
   9   2   4       45.18       52.33      5.01 o
  10   2   4        0.55       -0.86      2.43 o
  11   2   4        0.23        1.67      3.23 o
  12   2   4        3.81       12.92      4.42 o
  13   2   4        3.54        3.49      3.82 o
 -15   3   4       17.82       17.31      4.11 o
 -14   3   4        1.69        4.32      2.36 o
 -13   3   4        7.55        6.57      2.91 o
 -12   3   4      827.10      821.33     14.52 o
 -11   3   4        0.22        1.59      1.72 o
 -10   3   4        0.80        1.71      1.74 o
  -9   3   4       69.97       70.20      4.33 o
  -8   3   4      210.80      199.96      9.21 o
  -7   3   4        5.88        5.72      1.66 o
  -6   3   4        1.10        5.88      1.25 o
  -5   3   4      209.51      229.23      4.74 o
  -4   3   4      291.45      326.13      6.05 o
  -3   3   4      214.26      228.14      4.87 o
  -2   3   4      334.90      368.32      6.90 o
  -1   3   4      392.58      359.01      6.10 o
   0   3   4     3379.17     3262.98     32.32 o
   1   3   4        0.88       -0.28      0.68 o
   2   3   4      442.79      472.05      6.89 o
   3   3   4     1265.46     1201.51     14.73 o
   4   3   4     1495.16     1481.94     17.43 o
   5   3   4      771.72      777.10     11.29 o
   6   3   4       27.43       29.81      2.83 o
   7   3   4       19.55       15.00      4.52 o
   8   3   4      102.67      103.42      5.83 o
   9   3   4        1.95        6.27      2.29 o
  10   3   4        4.53        2.01      2.22 o
  11   3   4        0.16        2.62      2.29 o
  12   3   4        1.35        5.85      3.91 o
  13   3   4        4.16        3.63      3.84 o
 -15   4   4        6.86        3.32      3.47 o
 -14   4   4       13.96       13.71      2.87 o
 -13   4   4       37.73       40.90      4.02 o
 -12   4   4       29.53       24.50      3.11 o
 -11   4   4        5.37        3.94      1.82 o
 -10   4   4     1321.41     1252.73     16.78 o
  -9   4   4       47.55       49.11      3.42 o
  -8   4   4      265.56      273.78      7.14 o
  -7   4   4        2.40        0.61      1.17 o
  -6   4   4       20.05       15.23      1.86 o
  -5   4   4     1377.93     1426.86     16.29 o
  -4   4   4      150.81      141.80      3.52 o
  -3   4   4        7.66       10.89      1.35 o
  -2   4   4     1196.51     1190.41     16.42 o
  -1   4   4        1.45        0.78      0.82 o
   0   4   4     1221.79     1196.45     14.57 o
   1   4   4       65.87       67.06      4.46 o
   2   4   4      858.60      805.51      9.86 o
   3   4   4       43.81       62.57      3.03 o
   4   4   4      433.84      408.25      7.44 o
   5   4   4        5.88        7.92      1.83 o
   6   4   4      223.62      219.82      6.42 o
   7   4   4      184.66      173.20      6.85 o
   8   4   4       48.94       51.03      4.54 o
   9   4   4        0.94        3.05      2.76 o
  10   4   4        1.52        0.45      2.06 o
  11   4   4        6.72        1.10      2.17 o
  12   4   4        6.64        3.88      3.79 o
  13   4   4        2.14        0.33      3.75 o
 -14   5   4        2.89        1.87      2.23 o
 -13   5   4       32.93       30.36      3.96 o
 -12   5   4        0.34        1.64      1.80 o
 -11   5   4        4.46        4.85      1.87 o
 -10   5   4        2.26        4.35      1.88 o
  -9   5   4      154.74      161.85      5.28 o
  -8   5   4        0.25        0.97      1.32 o
  -7   5   4      281.62      295.05      7.27 o
  -6   5   4      109.21      114.12      4.09 o
  -5   5   4     2020.55     2054.45     21.46 o
  -4   5   4      447.96      478.91      7.78 o
  -3   5   4      931.15     1015.94     12.19 o
  -2   5   4       14.22       12.83      1.86 o
  -1   5   4      838.00      818.45     10.21 o
   0   5   4      122.54      115.05      4.15 o
   1   5   4       47.74       53.32      3.22 o
   2   5   4      705.48      668.62      8.69 o
   3   5   4      375.89      361.26      6.71 o
   4   5   4       11.90        8.74      1.89 o
   5   5   4      122.25      135.79      5.07 o
   6   5   4        0.09        2.12      1.66 o
   7   5   4       76.03       77.53      4.38 o
   8   5   4       87.55       90.53      5.71 o
   9   5   4       16.29       19.44      3.23 o
  10   5   4       37.07       34.30      4.31 o
  11   5   4       21.80       14.62      3.25 o
  12   5   4        1.52        2.16      2.65 o
  13   5   4       21.89       21.36      8.19 o
 -14   6   4        0.10        1.27      2.12 o
 -13   6   4       47.33       39.18      3.63 o
 -12   6   4        3.84        7.26      2.06 o
 -11   6   4      118.85      118.45      5.23 o
 -10   6   4       38.51       43.72      4.25 o
  -9   6   4        0.62        2.09      1.59 o
  -8   6   4       18.37       10.70      1.96 o
  -7   6   4      388.82      432.94      8.15 o
  -6   6   4       18.00       32.44      2.87 o
  -5   6   4     2541.42     2646.89     26.24 o
  -4   6   4      225.07      253.61      5.42 o
  -3   6   4     1989.14     2244.90     22.25 o
  -2   6   4        1.19       -0.34      0.80 o
  -1   6   4      800.90      795.15     11.20 o
   0   6   4        0.38        1.01      1.05 o
   1   6   4      725.76      699.93      9.01 o
   2   6   4      879.54      900.85     10.70 o
   3   6   4     1186.74     1201.78     17.22 o
   4   6   4       32.46       39.19      3.64 o
   5   6   4        3.71       12.51      2.42 o
   6   6   4      140.11      134.35      5.43 o
   7   6   4        0.01        2.26      2.16 o
   8   6   4       14.19       17.45      3.21 o
   9   6   4        7.46       10.68      2.82 o
  10   6   4       16.70       19.65      4.85 o
  11   6   4        3.45        6.41      2.74 o
  12   6   4        0.00        1.17      2.86 o
  13   6   4       12.17       11.73      4.46 o
 -14   7   4        2.15        4.13      2.54 o
 -13   7   4        0.12        0.78      2.04 o
 -12   7   4       32.24       29.59      4.02 o
 -11   7   4        0.03       -1.40      1.66 o
 -10   7   4        8.64        8.22      2.07 o
  -9   7   4       51.29       41.39      3.79 o
  -8   7   4        6.66        4.21      1.49 o
  -7   7   4        0.31        0.07      1.27 o
  -6   7   4     1194.07     1071.01     13.98 o
  -5   7   4      106.77      104.17      3.82 o
  -4   7   4      351.51      342.18      7.31 o
  -3   7   4       65.70       77.11      3.58 o
  -2   7   4     2124.85     2225.61     22.00 o
  -1   7   4       85.23       93.06      2.97 o
   0   7   4     2785.03     2689.26     25.97 o
   1   7   4      619.96      625.66     10.76 o
   2   7   4      626.63      640.51     11.31 o
   3   7   4       75.89       76.26      4.11 o
   4   7   4      177.84      172.54      6.27 o
   5   7   4      364.77      358.48      8.64 o
   6   7   4        0.93        2.87      1.72 o
   7   7   4       75.51       84.49      4.97 o
   8   7   4       21.99       25.35      4.58 o
   9   7   4        0.32        0.61      2.53 o
  10   7   4       23.41       18.77      3.59 o
  11   7   4       19.31       20.15      3.82 o
  12   7   4        1.05        1.13      2.70 o
  13   7   4        0.14        2.08      4.10 o
 -14   8   4        0.02        5.78      3.19 o
 -13   8   4        3.15        2.57      2.00 o
 -12   8   4       10.93        6.12      2.14 o
 -11   8   4      449.43      418.42      9.23 o
 -10   8   4       10.90        8.02      2.02 o
  -9   8   4      198.15      159.14      7.85 o
  -8   8   4       11.68       10.00      1.86 o
  -7   8   4      344.01      313.71      7.01 o
  -6   8   4       16.32       27.99      3.51 o
  -5   8   4      179.48      175.06      4.83 o
  -4   8   4        0.98        1.93      1.13 o
  -3   8   4        0.56        2.19      1.24 o
  -2   8   4      298.74      310.38      5.44 o
  -1   8   4       18.27       19.55      2.18 o
   0   8   4      795.68      782.41     10.56 o
   1   8   4      671.27      686.01      8.89 o
   2   8   4      366.26      344.25      9.01 o
   3   8   4      203.00      206.36      8.20 o
   4   8   4      444.73      456.51      9.85 o
   5   8   4      505.03      545.07     11.20 o
   6   8   4      108.64      105.95      5.35 o
   7   8   4       32.32       29.40      3.38 o
   8   8   4        3.81        2.75      2.31 o
   9   8   4        0.00        0.45      2.18 o
  10   8   4        0.12        0.62      2.35 o
  11   8   4       23.12       22.12      4.79 o
  12   8   4       10.60       12.89      4.48 o
  13   8   4        0.37        6.67      4.85 o
 -14   9   4       14.05       17.19      3.71 o
 -13   9   4        2.31        7.70      2.41 o
 -12   9   4       77.37       83.76      4.93 o
 -11   9   4      196.49      169.66      6.19 o
 -10   9   4       25.95       22.50      3.22 o
  -9   9   4       14.26       15.00      4.41 o
  -8   9   4        0.10       -0.85      1.34 o
  -7   9   4       21.60       17.52      2.32 o
  -6   9   4       55.84       54.04      3.29 o
  -5   9   4     2242.62     2237.66     23.53 o
  -4   9   4       10.76       10.57      1.96 o
  -3   9   4      783.83      820.31     11.02 o
  -2   9   4      319.50      297.05      6.54 o
  -1   9   4      959.55     1018.50     12.20 o
   0   9   4       72.59       76.75      2.75 o
   1   9   4       83.00       79.69      3.48 o
   2   9   4       10.04       11.98      2.19 o
   3   9   4        3.23        0.30      1.54 o
   4   9   4      580.62      580.29     11.59 o
   5   9   4       41.79       49.39      6.02 o
   6   9   4        4.03        3.65      2.14 o
   7   9   4       21.58       27.04      3.85 o
   8   9   4       50.21       49.65      4.46 o
   9   9   4       12.57       11.65      3.12 o
  10   9   4        3.14        1.98      2.50 o
  11   9   4        9.80        7.93      3.03 o
  12   9   4       12.14       23.35      4.26 o
  13   9   4        0.20        1.32      5.53 o
 -14  10   4        0.14       -2.07      2.89 o
 -13  10   4        0.22        2.44      2.15 o
 -12  10   4      345.56      302.88      8.23 o
 -11  10   4        5.10        3.87      1.92 o
 -10  10   4       10.93        9.89      2.14 o
  -9  10   4       31.85       29.34      3.07 o
  -8  10   4        0.25        0.63      1.47 o
  -7  10   4      112.75      110.71      4.58 o
  -6  10   4       92.03      112.93      4.41 o
  -5  10   4        5.05        3.23      1.43 o
  -4  10   4        8.61       13.58      1.95 o
  -3  10   4       27.60       27.04      2.60 o
  -2  10   4     1248.68     1243.46     16.26 o
  -1  10   4       92.21      114.32      3.60 o
   0  10   4      120.11      107.86      4.18 o
   1  10   4       41.98       45.53      2.95 o
   2  10   4       50.48       58.23      3.90 o
   3  10   4       11.56       16.09      2.55 o
   4  10   4      692.32      693.94     13.16 o
   5  10   4       32.63       28.99      3.28 o
   6  10   4       78.40       86.76      5.20 o
   7  10   4        2.22        1.35      2.10 o
   8  10   4       36.34       37.61      4.12 o
   9  10   4        3.39        0.35      2.26 o
  10  10   4        0.04       -1.79      2.35 o
  11  10   4        0.12       -2.22      2.49 o
  12  10   4        7.69       11.45      4.26 o
 -13  11   4       16.10       26.64      3.94 o
 -12  11   4       36.72       34.99      3.78 o
 -11  11   4       33.27       28.14      3.25 o
 -10  11   4       92.64       80.45      4.66 o
  -9  11   4        5.29        2.00      2.06 o
  -8  11   4       52.56       52.59      3.71 o
  -7  11   4       61.43       52.85      3.60 o
  -6  11   4      101.44      110.72      4.46 o
  -5  11   4        6.08        5.13      1.75 o
  -4  11   4       37.67       38.98      2.67 o
  -3  11   4        5.92        6.92      1.47 o
  -2  11   4       71.03       61.18      3.37 o
  -1  11   4      706.90      723.96     11.13 o
   0  11   4        1.28        1.83      1.30 o
   1  11   4       42.16       43.68      3.49 o
   2  11   4        7.17        7.64      2.25 o
   3  11   4      204.20      217.21      7.29 o
   4  11   4       10.43       15.04      2.63 o
   5  11   4      281.23      299.09      8.65 o
   6  11   4      382.39      413.37     10.51 o
   7  11   4       55.22       53.84      4.63 o
   8  11   4       18.69       16.26      4.80 o
   9  11   4       11.64       19.80      3.67 o
  10  11   4        0.11        2.23      2.62 o
  11  11   4        0.13       -2.22      2.55 o
  12  11   4        1.96        0.39      3.35 o
 -13  12   4       24.48       25.02      4.89 o
 -12  12   4        1.79        2.85      2.20 o
 -11  12   4        0.23       -0.80      1.79 o
 -10  12   4        1.60        1.98      1.88 o
  -9  12   4      499.54      464.02      9.68 o
  -8  12   4        0.02        1.64      1.70 o
  -7  12   4      785.49      746.86     12.01 o
  -6  12   4       13.91       13.57      2.33 o
  -5  12   4      110.54      120.87      6.38 o
  -4  12   4       23.61       27.77      2.40 o
  -3  12   4      347.13      296.86      6.21 o
  -2  12   4        0.05       -1.70      1.14 o
  -1  12   4       10.60        8.83      2.12 o
   0  12   4       16.82       17.75      2.64 o
   1  12   4        3.41        3.05      1.76 o
   2  12   4        8.95        9.38      2.28 o
   3  12   4      690.97      728.61     13.91 o
   4  12   4       39.11       45.22      4.27 o
   5  12   4       43.74       45.75      4.32 o
   6  12   4       61.30       53.91      6.10 o
   7  12   4       31.04       27.79      4.84 o
   8  12   4       10.29       10.61      2.94 o
   9  12   4       39.24       46.52      5.24 o
  10  12   4       12.88       13.68      3.75 o
  11  12   4        0.07        3.60      2.83 o
  12  12   4        0.58        2.13      5.96 o
 -13  13   4        4.69        3.83      5.96 o
 -12  13   4       31.94       33.89      3.91 o
 -11  13   4        4.80       10.56      3.05 o
 -10  13   4       90.67       91.98      5.01 o
  -9  13   4      227.42      212.11      6.81 o
  -8  13   4      964.77      851.03     13.52 o
  -7  13   4       17.92       30.93      3.02 o
  -6  13   4       24.82       32.98      3.50 o
  -5  13   4       39.07       42.58      3.79 o
  -4  13   4       44.77       55.13      3.29 o
  -3  13   4        0.14        0.10      1.47 o
  -2  13   4       24.84       20.81      3.07 o
  -1  13   4       42.35       44.34      3.89 o
   0  13   4      299.79      266.71      7.77 o
   1  13   4       55.25       67.28      5.45 o
   2  13   4      347.55      343.57     10.87 o
   3  13   4      433.76      463.24     10.93 o
   4  13   4      105.84      121.21      6.01 o
   5  13   4      257.19      250.43      8.25 o
   6  13   4       56.95       55.79      4.83 o
   7  13   4        0.00        3.07      2.33 o
   8  13   4       90.31       89.92      6.14 o
   9  13   4       41.84       41.26      5.72 o
  10  13   4        2.72        6.46      3.27 o
  11  13   4        8.14        4.53      3.09 o
 -12  14   4        2.94        4.59      3.50 o
 -11  14   4        1.82        3.96      2.36 o
 -10  14   4       21.36       25.15      3.72 o
  -9  14   4        7.59        4.79      2.04 o
  -8  14   4      237.18      227.81      6.77 o
  -7  14   4        0.24       -1.07      1.62 o
  -6  14   4        0.24        1.25      1.65 o
  -5  14   4      171.02      170.25      5.48 o
  -4  14   4      638.59      607.26     11.43 o
  -3  14   4       11.71       10.00      2.65 o
  -2  14   4      347.98      336.58      9.19 o
  -1  14   4      105.42      103.38      5.54 o
   0  14   4        0.27       -0.47      2.00 o
   1  14   4        0.17       -2.89      2.05 o
   2  14   4      401.40      424.40     10.45 o
   3  14   4       10.21        9.24      2.53 o
   4  14   4       10.41       10.60      2.77 o
   5  14   4        0.55        0.91      2.12 o
   6  14   4        3.36        2.71      2.26 o
   7  14   4       56.84       43.99      4.63 o
   8  14   4        0.45        2.03      2.54 o
   9  14   4       80.02      102.23      7.63 o
  10  14   4        0.09        1.49      2.94 o
  11  14   4        2.02       -1.92      5.53 o
 -12  15   4        0.00       -3.41      5.32 o
 -11  15   4        9.19        8.19      2.76 o
 -10  15   4        2.43        4.35      2.19 o
  -9  15   4        4.70       -0.04      1.80 o
  -8  15   4        1.47        5.26      2.01 o
  -7  15   4      646.89      569.50     10.69 o
  -6  15   4        6.73        5.49      1.98 o
  -5  15   4      793.88      796.39     13.98 o
  -4  15   4      483.62      502.34     13.65 o
  -3  15   4      578.83      543.12     12.39 o
  -2  15   4      112.07      107.89      5.90 o
  -1  15   4      199.08      209.56      7.48 o
   0  15   4       16.91       14.48      3.30 o
   1  15   4        0.13        0.43      2.43 o
   2  15   4      326.22      326.34     13.77 o
   3  15   4       15.04       22.58      3.38 o
   4  15   4       27.43       24.42      3.53 o
   5  15   4       81.03       78.65      7.97 o
   6  15   4       14.65       13.59      3.09 o
   7  15   4       24.60       31.83      4.22 o
   8  15   4       25.49       23.90      4.43 o
   9  15   4       12.57       16.50      3.63 o
  10  15   4        0.82        2.84      3.51 o
  11  15   4       16.35        4.47      5.75 o
 -11  16   4        0.17        3.75      3.58 o
 -10  16   4       11.10       10.70      2.78 o
  -9  16   4       83.82      106.92      5.40 o
  -8  16   4        6.86        5.24      2.55 o
  -7  16   4      143.21      134.95      5.52 o
  -6  16   4      218.52      229.77      6.62 o
  -5  16   4      770.73      763.71     17.67 o
  -4  16   4      164.58      170.09      7.75 o
  -3  16   4      620.46      595.27     13.36 o
  -2  16   4       13.03        8.12      2.66 o
  -1  16   4     1086.49     1030.81     18.12 o
   0  16   4      247.40      257.86      9.87 o
   1  16   4        0.32        2.39      2.84 o
   2  16   4       22.92       15.39      3.71 o
   3  16   4        8.82       13.03      3.52 o
   4  16   4        1.24       -1.16      2.35 o
   5  16   4        7.24        7.87      2.60 o
   6  16   4       26.97       21.22      5.46 o
   7  16   4        0.09       -0.94      2.31 o
   8  16   4       95.53      107.40      7.09 o
   9  16   4       48.08       40.01      5.05 o
  10  16   4       16.55       17.69      4.79 o
 -11  17   4        1.71        5.64      4.06 o
 -10  17   4       16.97       20.44      3.70 o
  -9  17   4        7.21       13.37      2.74 o
  -8  17   4      113.70      124.37      6.53 o
  -7  17   4       16.64       16.99      3.14 o
  -6  17   4       32.82       39.75      5.03 o
  -5  17   4       46.17       55.35      5.02 o
  -4  17   4      388.46      422.54     12.82 o
  -3  17   4       48.26       44.06      4.57 o
  -2  17   4      224.80      227.19      8.25 o
  -1  17   4       33.54       39.97      5.05 o
   0  17   4      741.18      795.63     25.30 o
   1  17   4        5.63        4.79      3.47 o
   2  17   4      193.28      213.70      9.86 o
   3  17   4        5.69        5.91      3.03 o
   4  17   4        0.36       -3.31      2.21 o
   5  17   4       26.37       18.13      4.05 o
   6  17   4        5.59        6.53      2.77 o
   7  17   4       13.88       15.93      3.61 o
   8  17   4        3.79        6.09      3.54 o
   9  17   4       15.34       14.60      4.08 o
  10  17   4        3.33        1.52      8.19 o
 -10  18   4       64.46       65.66      8.05 o
  -9  18   4       35.35       33.12      4.66 o
  -8  18   4       61.94       74.97      5.61 o
  -7  18   4       32.01       30.23      5.64 o
  -6  18   4      204.85      205.34      8.45 o
  -5  18   4        6.26        7.13      2.72 o
  -4  18   4       27.82       29.85      4.07 o
  -3  18   4       19.86       16.90      3.38 o
  -2  18   4      453.73      437.22     13.25 o
  -1  18   4        9.09       15.98      3.84 o
   0  18   4     1220.52     1244.85     24.47 o
   1  18   4        5.27        8.20      3.39 o
   2  18   4       52.01       48.33      5.61 o
   3  18   4       50.51       48.13      5.73 o
   4  18   4       20.66       18.35      4.02 o
   5  18   4        0.51        0.18      2.92 o
   6  18   4        4.08        4.19      2.86 o
   7  18   4       22.00       20.89      6.02 o
   8  18   4       24.60       22.98      4.60 o
   9  18   4       49.83       39.60      6.53 o
 -10  19   4        0.22        4.61      4.03 o
  -9  19   4        9.52       11.10      4.28 o
  -8  19   4        3.40        1.26      3.43 o
  -7  19   4        7.25        3.05      4.05 o
  -6  19   4        7.27        8.62      2.97 o
  -5  19   4      245.52      247.78      9.10 o
  -4  19   4        6.95        9.39      2.90 o
  -3  19   4      203.42      184.94      8.15 o
  -2  19   4      191.47      205.82      8.37 o
  -1  19   4       57.67       56.09      5.99 o
   0  19   4       72.21       78.32      6.90 o
   1  19   4      198.33      194.23      9.74 o
   2  19   4      140.03      152.64      9.12 o
   3  19   4        1.62        5.49      3.43 o
   4  19   4        5.61       10.45      3.59 o
   5  19   4        4.34        7.17      3.59 o
   6  19   4        0.25       -4.21      2.80 o
   7  19   4        7.00        8.20      3.20 o
   8  19   4        2.66        6.74      4.20 o
  -8  20   4       17.66       34.80      7.60 o
  -7  20   4       11.43       10.48      4.01 o
  -6  20   4       10.06       14.65      4.36 o
  -5  20   4       34.05       27.94      4.18 o
  -4  20   4       96.00      106.84      6.77 o
  -3  20   4       28.23       35.42      4.73 o
  -2  20   4      148.00      166.28      9.22 o
  -1  20   4        7.42       11.43      3.66 o
   0  20   4       41.13       37.45      5.30 o
   1  20   4      124.10      134.03      8.71 o
   2  20   4      213.93      196.73     11.15 o
   3  20   4       59.10       65.47      6.70 o
   4  20   4      115.25      120.75      9.74 o
   5  20   4        5.11        4.90      3.06 o
   6  20   4       17.77       13.19      4.17 o
   7  20   4        0.14        6.35      5.06 o
   8  20   4       55.55       46.19     12.56 o
  -8  21   4       23.53       25.54      9.15 o
  -7  21   4        2.68        6.40      5.47 o
  -6  21   4        0.99        4.89      3.80 o
  -5  21   4        0.04        1.05      3.05 o
  -4  21   4        3.22        4.43      2.66 o
  -3  21   4        1.27        3.11      2.47 o
  -2  21   4      191.52      200.53      9.98 o
  -1  21   4        5.28        6.99      3.82 o
   0  21   4       19.30       17.35      4.20 o
   1  21   4        1.02       -0.85      2.91 o
   2  21   4      133.45      134.95      9.10 o
   3  21   4       22.84       32.65      7.99 o
   4  21   4        3.48        6.13      3.39 o
   5  21   4        0.25       -2.17      3.11 o
   6  21   4       10.97       18.66      5.22 o
   7  21   4        2.75        0.00      6.39 o
  -7  22   4        0.99        1.59      4.27 o
  -6  22   4       11.69       12.41      4.80 o
  -5  22   4        4.88        3.23      5.63 o
  -4  22   4        0.98        1.28      4.92 o
  -3  22   4        7.04        2.84      3.30 o
  -2  22   4       22.94       23.78      4.43 o
  -1  22   4       14.39       11.77      3.94 o
   0  22   4        9.51        9.27      3.85 o
   1  22   4       16.32       11.14      3.84 o
   2  22   4       13.35       20.60      4.53 o
   3  22   4       59.75       88.55      7.85 o
   4  22   4       19.70       11.02      3.83 o
   5  22   4        0.53        3.21      5.17 o
   6  22   4       27.25       29.37     11.49 o
  -6  23   4       30.31       44.07      8.83 o
  -5  23   4       10.67        4.68      4.35 o
  -4  23   4        0.41       12.20      4.35 o
  -3  23   4        0.15       -3.23      3.19 o
  -2  23   4       10.79       14.88      4.23 o
  -1  23   4      156.28      147.56      9.52 o
   0  23   4        4.46        5.69      3.45 o
   1  23   4       28.33       19.71      4.56 o
   2  23   4       94.84      103.31      8.54 o
   3  23   4       47.83       49.49      6.40 o
   4  23   4       26.66       49.02     13.62 o
   5  23   4        1.28       -5.96      5.96 o
  -5  24   4        2.11        3.62      7.45 o
  -3  24   4        0.34        2.72      4.81 o
  -2  24   4       27.67       43.66     13.35 o
  -1  24   4       22.10       22.65      4.69 o
   0  24   4       16.46       14.57      4.85 o
   1  24   4        0.00        3.44      4.17 o
   2  24   4        2.04       -1.64      4.16 o
   3  24   4       14.06       16.04      5.32 o
  -1  25   4        9.69        0.63     13.20 o
   0  25   4        2.62       -2.93      3.62 o
   1  25   4       14.04       13.46      4.88 o
 -14   1   5        0.30        1.81      2.48 o
 -13   1   5      239.56      257.61      8.50 o
 -12   1   5        0.07        0.70      1.90 o
 -11   1   5       10.89        9.44      2.41 o
 -10   1   5      133.47      137.55      5.82 o
  -9   1   5     1619.22     1621.03     21.31 o
  -8   1   5      936.81      898.17     14.15 o
  -7   1   5       52.77       49.43      4.76 o
  -6   1   5       23.12       26.56      2.43 o
  -5   1   5     1094.26     1072.39     12.91 o
  -4   1   5        0.25       -0.30      0.93 o
  -3   1   5     1295.44     1364.96     14.82 o
  -2   1   5      421.40      389.44      6.94 o
  -1   1   5      244.75      211.79      4.89 o
   0   1   5      159.26      149.78     14.31 o
   1   1   5      341.63      353.07      6.45 o
   2   1   5      245.80      239.12      8.80 o
   3   1   5      247.15      217.94      7.25 o
   4   1   5        0.65        2.55      1.56 o
   5   1   5      143.36      112.50      5.02 o
   6   1   5      122.72      115.01      7.00 o
   7   1   5     1448.98     1359.76     22.72 o
   8   1   5      113.83       90.25      8.65 o
   9   1   5        6.27       12.77      4.39 o
  10   1   5        0.01       -0.57      3.06 o
  11   1   5        1.59       -1.73      3.32 o
  12   1   5        5.69        3.93      3.78 o
 -14   2   5        0.14        2.26      2.59 o
 -13   2   5       14.47       13.20      3.23 o
 -12   2   5       11.55       13.10      2.61 o
 -11   2   5        1.32       -0.57      1.89 o
 -10   2   5       56.58       59.78      4.22 o
  -9   2   5       65.01       85.63      4.79 o
  -8   2   5      196.05      186.49      6.21 o
  -7   2   5     2745.27     2673.13     27.65 o
  -6   2   5        4.24        4.80      1.47 o
  -5   2   5     1521.18     1570.65     16.80 o
  -4   2   5       34.59       34.52      3.05 o
  -3   2   5      275.32      279.11      5.85 o
  -2   2   5      627.50      589.34      8.35 o
  -1   2   5      273.68      248.27      5.97 o
   0   2   5      133.25      137.54      4.27 o
   1   2   5       10.03       10.23      1.54 o
   2   2   5      103.39      107.58      3.51 o
   3   2   5      501.77      509.29      8.83 o
   4   2   5      408.21      389.71      7.61 o
   5   2   5       84.44       83.16      5.26 o
   6   2   5       72.87       75.65      5.15 o
   7   2   5        9.47       12.33      2.91 o
   8   2   5       57.72       45.52      5.41 o
   9   2   5        0.03        3.04      3.62 o
  10   2   5        1.87        2.07      5.64 o
  11   2   5        8.04       10.61      4.42 o
  12   2   5        6.64        8.13      4.33 o
 -14   3   5        9.58       10.80      3.88 o
 -13   3   5        6.38        6.06      2.45 o
 -12   3   5      175.54      191.82      7.84 o
 -11   3   5      107.55      118.30      5.85 o
 -10   3   5       60.40       65.54      5.02 o
  -9   3   5       12.42       11.83      2.28 o
  -8   3   5     1542.48     1515.83     20.74 o
  -7   3   5      228.39      215.59      7.01 o
  -6   3   5       31.58       29.26      2.74 o
  -5   3   5       77.94       76.81      4.01 o
  -4   3   5     1673.30     1757.38     17.96 o
  -3   3   5      178.37      186.65      4.43 o
  -2   3   5        0.28        0.48      0.82 o
  -1   3   5        7.74        4.81      1.29 o
   0   3   5      265.49      286.73      5.84 o
   1   3   5       41.79       41.49      3.13 o
   2   3   5        7.12        4.61      1.41 o
   3   3   5       30.20       38.25      2.73 o
   4   3   5      293.81      311.63      7.59 o
   5   3   5        0.00       -1.12      1.84 o
   6   3   5        1.62       -1.84      2.13 o
   7   3   5      333.64      285.32      9.35 o
   8   3   5      180.20      169.90      7.58 o
   9   3   5        0.27       -1.86      2.21 o
  10   3   5        3.14        0.73      3.75 o
  11   3   5        0.63       -0.11      3.38 o
  12   3   5        7.39        5.91      5.75 o
 -14   4   5        0.10       -0.20      2.48 o
 -13   4   5       10.04       10.46      2.58 o
 -12   4   5      203.88      178.13     11.06 o
 -11   4   5       63.23       66.98      5.54 o
 -10   4   5       15.55       13.02      2.36 o
  -9   4   5      235.78      227.31      7.05 o
  -8   4   5        0.12        0.53      1.58 o
  -7   4   5       48.13       54.94      3.49 o
  -6   4   5        4.47        1.10      1.30 o
  -5   4   5      332.44      344.30      7.04 o
  -4   4   5      888.97      936.89     17.28 o
  -3   4   5      379.25      373.88      6.37 o
  -2   4   5       17.68       22.94      1.88 o
  -1   4   5     1463.10     1428.95     17.06 o
   0   4   5        2.16        3.49      1.44 o
   1   4   5        1.87        0.42      1.04 o
   2   4   5       37.49       42.93      2.82 o
   3   4   5       78.65       71.49      4.13 o
   4   4   5       29.01       40.25      3.34 o
   5   4   5        0.76        0.29      1.82 o
   6   4   5      170.46      161.34      7.19 o
   7   4   5       33.06       34.40      4.19 o
   8   4   5        1.51        0.36      2.52 o
   9   4   5        5.03        8.60      2.90 o
  10   4   5       26.31       25.30      3.96 o
  11   4   5        3.97       -2.20      3.67 o
  12   4   5        0.07        2.47      3.82 o
 -14   5   5        3.12        7.95      3.81 o
 -13   5   5        0.60        2.64      2.22 o
 -12   5   5       56.71       52.33      4.85 o
 -11   5   5       11.09       20.80      3.02 o
 -10   5   5        1.32        1.33      1.71 o
  -9   5   5     2830.68     2808.73     30.04 o
  -8   5   5        0.24       -1.88      1.40 o
  -7   5   5      683.69      580.31     10.02 o
  -6   5   5        1.45        4.37      1.47 o
  -5   5   5     1954.64     1970.88     21.52 o
  -4   5   5       78.91       86.38      4.55 o
  -3   5   5      142.57      137.44      5.55 o
  -2   5   5      565.01      543.98      9.19 o
  -1   5   5      284.77      267.22      6.28 o
   0   5   5      963.48      928.63     11.86 o
   1   5   5      322.05      298.94      5.85 o
   2   5   5      261.55      228.44      6.51 o
   3   5   5        1.90        2.97      1.65 o
   4   5   5      142.36      140.12      5.51 o
   5   5   5       86.13       86.99      4.72 o
   6   5   5       22.21       25.17      3.72 o
   7   5   5       14.83        8.97      6.23 o
   8   5   5        3.31        2.81      2.46 o
   9   5   5       33.41       35.16      4.51 o
  10   5   5        0.48        0.40      2.46 o
  11   5   5       24.90       20.27      5.98 o
  12   5   5        0.15        2.78      4.06 o
 -14   6   5        7.05        0.75      3.54 o
 -13   6   5        0.05        0.35      2.01 o
 -12   6   5        0.27        0.85      2.98 o
 -11   6   5       55.14       59.51      4.14 o
 -10   6   5      158.43      151.15      5.89 o
  -9   6   5       21.27       30.58      3.13 o
  -8   6   5       53.95       37.24      3.21 o
  -7   6   5        4.66        0.51      1.48 o
  -6   6   5      183.29      204.30      5.57 o
  -5   6   5        0.27        3.16      1.50 o
  -4   6   5       78.08       94.11      3.75 o
  -3   6   5      392.46      371.91      6.97 o
  -2   6   5     1368.97     1378.89     19.18 o
  -1   6   5        0.05       -1.48      0.99 o
   0   6   5      380.94      389.56      6.85 o
   1   6   5      147.28      145.16      5.38 o
   2   6   5        0.26        3.62      1.70 o
   3   6   5        0.05        1.49      1.62 o
   4   6   5      293.85      298.81      7.92 o
   5   6   5       38.42       46.13      3.74 o
   6   6   5       53.44       58.59      4.33 o
   7   6   5       13.31       11.25      3.02 o
   8   6   5        9.25        4.47      2.53 o
   9   6   5        3.98        0.06      4.02 o
  10   6   5       11.36       11.33      3.25 o
  11   6   5        1.29        4.10      2.89 o
  12   6   5        0.65        1.05      3.68 o
 -14   7   5        9.13       19.15      4.62 o
 -13   7   5        0.26       -2.21      2.00 o
 -12   7   5        0.11       -0.04      1.88 o
 -11   7   5        2.75        4.95      2.04 o
 -10   7   5      247.74      219.26      7.49 o
  -9   7   5        3.94        4.00      1.80 o
  -8   7   5      886.32      873.27     13.42 o
  -7   7   5        0.40        1.09      1.50 o
  -6   7   5      265.65      249.31      7.01 o
  -5   7   5        0.86        1.44      1.40 o
  -4   7   5      184.36      177.37      5.68 o
  -3   7   5      149.54      151.87      6.28 o
  -2   7   5      307.74      339.55      8.14 o
  -1   7   5       16.89       14.23      1.71 o
   0   7   5      201.35      184.77      5.20 o
   1   7   5       23.30       22.61      2.71 o
   2   7   5      115.04      119.96      5.16 o
   3   7   5       63.24       53.56      3.87 o
   4   7   5       21.58       25.73      3.06 o
   5   7   5       17.43       20.54      2.90 o
   6   7   5       40.84       47.32      4.04 o
   7   7   5       30.82       23.85      6.11 o
   8   7   5       19.39       16.06      3.35 o
   9   7   5        9.68        7.36      3.26 o
  10   7   5        2.96        1.09      2.55 o
  11   7   5        0.05        1.49      2.74 o
  12   7   5        5.27        2.62      3.31 o
 -13   8   5       26.82       22.07      3.32 o
 -12   8   5       30.12       27.60      5.15 o
 -11   8   5       11.06       10.93      2.46 o
 -10   8   5      208.93      183.65      6.31 o
  -9   8   5        3.57        2.77      1.89 o
  -8   8   5      183.63      162.85      5.70 o
  -7   8   5        6.22        3.02      1.52 o
  -6   8   5      105.27       95.06      4.25 o
  -5   8   5      275.06      306.14      7.68 o
  -4   8   5       42.17       34.32      2.58 o
  -3   8   5       52.14       47.64      4.42 o
  -2   8   5       24.79       30.01      2.91 o
  -1   8   5      137.30      130.98      4.44 o
   0   8   5       14.28       10.63      1.91 o
   1   8   5        0.32        4.14      1.64 o
   2   8   5        3.35        2.14      1.70 o
   3   8   5      161.67      167.62      6.12 o
   4   8   5      298.93      306.81      8.34 o
   5   8   5      218.18      241.01      8.18 o
   6   8   5       28.73       31.39      3.48 o
   7   8   5        0.00        0.36      2.31 o
   8   8   5       10.42       16.23      4.09 o
   9   8   5        8.93       12.09      3.32 o
  10   8   5        0.71        0.02      2.52 o
  11   8   5       19.95       21.02      4.07 o
  12   8   5        0.25       -0.71      3.36 o
 -13   9   5        4.09        8.81      2.98 o
 -12   9   5        1.76        4.73      2.21 o
 -11   9   5        1.66        5.07      2.13 o
 -10   9   5        3.33        0.45      1.80 o
  -9   9   5       21.46       30.34      3.15 o
  -8   9   5       14.82       17.54      2.52 o
  -7   9   5        2.76       -0.20      1.37 o
  -6   9   5       10.12        7.25      1.82 o
  -5   9   5       43.15       43.15      3.05 o
  -4   9   5      605.83      595.27      9.67 o
  -3   9   5      118.67      127.42      4.41 o
  -2   9   5       86.40       80.17      4.23 o
  -1   9   5      130.16      133.95      4.63 o
   0   9   5      162.93      170.36      5.64 o
   1   9   5       97.87      110.46      5.07 o
   2   9   5      120.88      124.70      5.44 o
   3   9   5       21.83       30.93      3.36 o
   4   9   5        4.54        5.33      2.22 o
   5   9   5        6.82        6.23      2.35 o
   6   9   5       14.68       13.29      2.85 o
   7   9   5       47.61       49.48      4.44 o
   8   9   5       16.23       21.60      3.97 o
   9   9   5       14.73        9.10      3.31 o
  10   9   5        0.98        0.72      2.83 o
  11   9   5       22.67       13.80      4.15 o
  12   9   5       10.00        9.01      5.17 o
 -13  10   5        1.37        3.80      2.80 o
 -12  10   5        0.01        1.09      2.00 o
 -11  10   5      110.77      107.82      7.22 o
 -10  10   5       25.39       23.56      2.86 o
  -9  10   5        2.56        1.91      1.72 o
  -8  10   5      223.14      207.44      7.26 o
  -7  10   5        0.16        0.10      1.47 o
  -6  10   5      782.97      758.83     12.00 o
  -5  10   5        0.00        0.40      1.40 o
  -4  10   5      348.40      342.31      7.07 o
  -3  10   5        7.82       11.73      1.78 o
  -2  10   5        0.33        0.61      1.33 o
  -1  10   5       62.12       56.83      4.33 o
   0  10   5      169.24      173.68      9.34 o
   1  10   5        4.85        6.25      2.07 o
   2  10   5      136.46      145.89      5.99 o
   3  10   5       28.86       31.75      3.38 o
   4  10   5       10.25       10.99      2.73 o
   5  10   5        6.13        7.08      2.28 o
   6  10   5      111.60      111.99      6.03 o
   7  10   5        0.65        0.43      2.15 o
   8  10   5       43.88       42.14      5.18 o
   9  10   5       17.84        9.94      3.46 o
  10  10   5        4.22        2.09      2.95 o
  11  10   5        0.36        3.87      3.40 o
 -13  11   5       12.83       18.17      3.70 o
 -12  11   5       26.51       35.28      3.67 o
 -11  11   5        1.34        3.37      2.15 o
 -10  11   5      367.58      325.16      8.32 o
  -9  11   5       36.13       29.94      3.12 o
  -8  11   5       70.68       57.64      4.00 o
  -7  11   5        8.13        5.01      1.93 o
  -6  11   5        2.36        1.23      1.61 o
  -5  11   5      534.85      520.30      9.45 o
  -4  11   5       18.14       12.34      1.92 o
  -3  11   5      133.31      139.25      5.27 o
  -2  11   5        8.04        3.01      1.92 o
  -1  11   5       49.14       44.34      4.54 o
   0  11   5        0.16        1.46      2.12 o
   1  11   5      127.65      103.22      6.52 o
   2  11   5      227.82      222.42      7.19 o
   3  11   5       25.34       31.30      3.47 o
   4  11   5        1.68        1.18      2.02 o
   5  11   5       14.26       21.19      3.24 o
   6  11   5       24.76       27.66      3.62 o
   7  11   5        0.38        1.56      2.20 o
   8  11   5       77.12       87.59      8.70 o
   9  11   5        1.52        6.67      3.75 o
  10  11   5        8.07       10.32      3.67 o
  11  11   5        7.12        7.87      4.06 o
 -12  12   5        0.05       -0.75      2.26 o
 -11  12   5        0.20        2.26      2.14 o
 -10  12   5        2.96        5.90      2.20 o
  -9  12   5      215.37      251.13      8.65 o
  -8  12   5       15.05       19.01      2.76 o
  -7  12   5       14.65       11.88      2.30 o
  -6  12   5       57.32       56.80      3.74 o
  -5  12   5     1249.26     1215.03     16.06 o
  -4  12   5       19.28       16.98      2.57 o
  -3  12   5      793.59      773.45     15.57 o
  -2  12   5        0.64        0.15      1.83 o
  -1  12   5      237.43      244.93      7.83 o
   0  12   5       56.00       50.33      5.02 o
   1  12   5       19.61       18.30      3.41 o
   2  12   5       53.69       60.33      4.47 o
   3  12   5      241.03      243.40      7.86 o
   4  12   5       24.55       27.31      4.88 o
   5  12   5       16.05       17.85      3.15 o
   6  12   5        9.92        8.80      2.60 o
   7  12   5        6.43        9.41      2.94 o
   8  12   5       11.35       17.61      5.07 o
   9  12   5       37.06       35.98      5.18 o
  10  12   5       11.86       15.13      4.52 o
  11  12   5        1.38       -0.96      3.78 o
 -12  13   5        1.74        7.00      2.82 o
 -11  13   5       17.27       16.82      2.82 o
 -10  13   5       11.08       11.85      2.48 o
  -9  13   5       46.56       50.27      3.99 o
  -8  13   5      258.19      244.20      7.13 o
  -7  13   5      681.56      624.34     11.30 o
  -6  13   5        7.84        2.10      1.71 o
  -5  13   5      118.20       98.42      5.18 o
  -4  13   5      530.68      528.79     12.71 o
  -3  13   5        0.74        4.96      2.35 o
  -2  13   5       88.70       73.30      7.89 o
  -1  13   5        0.79       -0.67      2.25 o
   0  13   5      306.93      277.04      9.98 o
   1  13   5       24.02       24.54      4.01 o
   2  13   5       55.67       55.57      5.55 o
   3  13   5       16.98       17.30      3.08 o
   4  13   5        0.21        1.06      2.24 o
   5  13   5        0.00       -0.52      2.09 o
   6  13   5       27.78       31.38      3.98 o
   7  13   5        2.03        4.74      2.52 o
   8  13   5       25.54       32.45      4.27 o
   9  13   5       18.16       12.39      3.78 o
  10  13   5       20.22       22.14      4.61 o
 -12  14   5       13.82       15.45      4.44 o
 -11  14   5        0.03        3.08      2.19 o
 -10  14   5        7.39        8.27      2.33 o
  -9  14   5        0.10        1.39      1.97 o
  -8  14   5       47.13       43.91      3.70 o
  -7  14   5       12.78       12.33      2.53 o
  -6  14   5       12.64       18.69      2.59 o
  -5  14   5       10.35       12.32      3.19 o
  -4  14   5     1693.09     1662.68     25.82 o
  -3  14   5      875.16      895.66     27.76 o
  -2  14   5       51.31       67.17      6.01 o
  -1  14   5       45.33       39.20      4.81 o
   0  14   5        2.18        3.94      2.69 o
   1  14   5       93.62      106.95      8.97 o
   2  14   5       75.97       73.08      6.28 o
   3  14   5       30.68       40.35      5.05 o
   4  14   5       14.56       16.82      4.15 o
   5  14   5       10.34        6.40      2.68 o
   6  14   5        1.96        3.52      2.68 o
   7  14   5       16.17       12.49      3.62 o
   8  14   5        0.14        1.01      2.56 o
   9  14   5        2.09        8.28      3.56 o
  10  14   5       25.60       24.98      9.70 o
 -11  15   5        0.34        3.22      2.42 o
 -10  15   5       14.20       15.43      2.77 o
  -9  15   5        2.01        6.59      2.30 o
  -8  15   5        2.07       -0.89      1.81 o
  -7  15   5       12.50        4.46      1.97 o
  -6  15   5      169.57      169.03      8.23 o
  -5  15   5      288.44      276.41     12.23 o
  -4  15   5      129.03      137.68      7.27 o
  -3  15   5     1177.75     1193.76     20.79 o
  -2  15   5        6.09        5.79      2.57 o
  -1  15   5        0.10        1.08      2.71 o
   0  15   5      774.49      756.96     17.84 o
   1  15   5        1.06        4.19      2.83 o
   2  15   5        4.63        3.27      2.62 o
   3  15   5        3.35        3.74      3.87 o
   4  15   5        5.34        5.40      2.94 o
   5  15   5        0.10        2.33      3.45 o
   6  15   5       52.61       45.90      4.90 o
   7  15   5       26.85       26.96      4.25 o
   8  15   5        0.03        2.49      2.87 o
   9  15   5       50.31       51.04      6.25 o
  10  15   5        2.00        2.77      5.75 o
 -11  16   5       10.61       11.63      4.30 o
 -10  16   5        0.02        0.10      2.14 o
  -9  16   5        0.32        3.78      2.15 o
  -8  16   5        4.85        4.95      2.23 o
  -7  16   5       94.76       95.97      6.75 o
  -6  16   5       29.57       25.56      4.03 o
  -5  16   5      463.36      474.26     12.68 o
  -4  16   5      169.07      155.09      7.66 o
  -3  16   5        3.54        5.72      2.72 o
  -2  16   5      262.20      265.02     10.44 o
  -1  16   5       29.38       30.58      4.91 o
   0  16   5      146.85      153.60      8.65 o
   1  16   5       12.07        7.58      3.20 o
   2  16   5       82.80       96.83      7.46 o
   3  16   5      121.33      119.48      8.11 o
   4  16   5        0.29        1.81      3.87 o
   5  16   5        7.75        9.26      3.55 o
   6  16   5        0.40       -3.03      2.29 o
   7  16   5        7.33        6.24      3.12 o
   8  16   5        1.13        2.60      2.75 o
   9  16   5        0.77       -1.60      3.55 o
 -10  17   5      174.11      175.25      8.86 o
  -9  17   5        0.00       -3.30      2.20 o
  -8  17   5        3.94        1.02      2.77 o
  -7  17   5       25.14       28.69      4.31 o
  -6  17   5      103.36       98.08      6.84 o
  -5  17   5        2.87        4.00      2.74 o
  -4  17   5      368.81      373.32     11.17 o
  -3  17   5       13.33       11.27      2.90 o
  -2  17   5       30.14       29.65      4.73 o
  -1  17   5       14.01       16.26      4.07 o
   0  17   5       70.12       81.81      7.02 o
   1  17   5      302.61      338.46     12.08 o
   2  17   5       96.31       98.41      7.52 o
   3  17   5        6.55        8.52      3.51 o
   4  17   5        9.87       10.09      3.81 o
   5  17   5       24.40       23.46      4.38 o
   6  17   5        1.02        1.66      3.13 o
   7  17   5       10.26       12.66      3.69 o
   8  17   5        0.24        0.22      3.03 o
   9  17   5        0.26       -0.48      3.42 o
 -10  18   5      100.92      113.36     11.24 o
  -9  18   5       18.79       22.31      5.12 o
  -8  18   5       58.75       60.76      6.40 o
  -7  18   5       32.37       35.26      5.11 o
  -6  18   5       54.60       52.16      5.36 o
  -5  18   5       77.47       79.12      6.21 o
  -4  18   5       69.94       67.91      7.92 o
  -3  18   5       41.95       37.50      7.80 o
  -2  18   5       75.83       67.51      6.75 o
  -1  18   5      172.15      173.34      9.62 o
   0  18   5       37.85       50.44      5.96 o
   1  18   5      167.63      161.11      9.43 o
   2  18   5      159.99      172.61      9.76 o
   3  18   5       62.34       64.39      6.71 o
   4  18   5       17.43       12.84      3.85 o
   5  18   5        0.18        2.11      3.09 o
   6  18   5       20.96       21.46      7.50 o
   7  18   5        0.24        0.58      3.56 o
   8  18   5        2.10        0.58      3.72 o
  -9  19   5       13.30        5.57      5.96 o
  -8  19   5        3.81        6.11      3.92 o
  -7  19   5       27.42       29.47      4.32 o
  -6  19   5        0.55       -0.30      2.63 o
  -5  19   5       52.28       59.32      6.80 o
  -4  19   5       17.64       19.80      4.85 o
  -3  19   5        2.45        4.19      3.21 o
  -2  19   5       56.02       56.87      6.33 o
  -1  19   5        3.45        3.58      3.36 o
   0  19   5        4.79        9.45      3.74 o
   1  19   5       67.43       72.60      7.17 o
   2  19   5        1.64        5.34      3.33 o
   3  19   5       23.33       23.93      4.56 o
   4  19   5       12.58        6.06      4.67 o
   5  19   5        0.10       -2.06      3.09 o
   6  19   5        6.93        2.81      3.43 o
   7  19   5       13.40       17.08      5.06 o
  -8  20   5       16.34       17.56      5.88 o
  -7  20   5        4.02        9.47      3.20 o
  -6  20   5       43.59       44.13      5.89 o
  -5  20   5        0.20        1.15      2.76 o
  -4  20   5        9.34       11.57      3.25 o
  -3  20   5        1.47        5.23      3.26 o
  -2  20   5        0.46        3.23      3.32 o
  -1  20   5       67.57       75.37      8.54 o
   0  20   5       33.63       37.02      5.45 o
   1  20   5       33.67       21.49      4.78 o
   2  20   5        4.67       -0.56      3.17 o
   3  20   5      182.02      175.17     10.33 o
   4  20   5        0.67       -0.70      4.64 o
   5  20   5        3.42        0.55      3.28 o
   6  20   5        1.17        4.97      4.15 o
  -7  21   5        0.24        8.90      4.24 o
  -6  21   5       17.59       25.78      4.76 o
  -5  21   5       25.49       26.41      4.43 o
  -4  21   5        6.30        8.89      3.66 o
  -3  21   5        2.71        4.08      4.67 o
  -2  21   5        0.11        2.49      3.26 o
  -1  21   5       19.63       21.04      4.53 o
   0  21   5       29.27       26.15      5.03 o
   1  21   5        0.00        4.95      3.66 o
   2  21   5        5.73        4.27      3.56 o
   3  21   5       13.11       14.64      4.20 o
   4  21   5       11.65       22.17      4.82 o
   5  21   5        3.22       -1.16      3.90 o
   6  21   5        0.16       -0.56      4.91 o
  -6  22   5        2.65        6.85      5.21 o
  -5  22   5      144.23      188.07     11.48 o
  -4  22   5        6.22        7.91      5.55 o
  -3  22   5        3.21        3.68      3.66 o
  -2  22   5        0.19       -4.76      3.32 o
  -1  22   5        1.81        8.42      3.67 o
   0  22   5        7.19        1.96      3.38 o
   1  22   5       37.24       35.22      5.66 o
   2  22   5        0.64        2.63      3.56 o
   3  22   5       49.43       41.70      7.28 o
   4  22   5        3.14       10.95      5.51 o
  -4  23   5       11.39        5.08      6.07 o
  -3  23   5        1.47        2.33     10.32 o
  -2  23   5        2.59       -5.48      4.83 o
  -1  23   5        7.48       11.75      4.41 o
   0  23   5        0.65        1.80      4.25 o
   1  23   5        7.48       19.54      5.53 o
   2  23   5       19.03       18.69      7.23 o
   3  23   5        0.07       -4.29      8.41 o
  -1  24   5        1.43       -0.30      5.62 o
   0  24   5       10.24       17.94      6.84 o
 -14   0   6      207.21      303.54     21.92 o
 -13   0   6        0.00        1.14      4.68 o
 -12   0   6        3.50        4.99      3.59 o
 -11   0   6        1.07        1.19      2.70 o
 -10   0   6     1216.94     1160.14     25.61 o
  -9   0   6        2.17       -2.83      3.98 o
  -8   0   6        0.06        1.71      2.96 o
  -7   0   6      245.16      236.15      9.88 o
  -6   0   6      453.39      435.06     13.18 o
  -5   0   6       45.84       49.06      4.38 o
  -4   0   6      286.64      266.76      8.38 o
  -3   0   6       16.58       16.24      2.65 o
  -2   0   6      390.36      394.77     10.05 o
  -1   0   6     1183.95      442.24     77.87 o
   0   0   6      327.00      350.76      9.24 o
   1   0   6      137.06      144.11     12.77 o
   2   0   6       54.11       47.22      4.73 o
   3   0   6       61.18       68.68      5.54 o
   4   0   6       19.99       32.68      4.97 o
   5   0   6       91.50       79.18     11.49 o
   6   0   6        0.25       10.00      6.60 o
   7   0   6        5.29        2.98      5.75 o
   8   0   6       25.76       24.48      8.30 o
   9   0   6       82.35       97.70     13.84 o
  10   0   6        2.08       -1.06      5.53 o
  11   0   6        7.28       12.56      7.02 o
 -14   1   6        7.21       15.69      5.27 o
 -13   1   6        0.26        5.00      2.80 o
 -12   1   6      117.85      123.01      7.19 o
 -11   1   6        8.51        4.29      2.11 o
 -10   1   6       12.15       12.83      2.74 o
  -9   1   6      110.93      120.00      5.77 o
  -8   1   6      949.23      921.68     16.63 o
  -7   1   6     1761.62     1711.23     24.45 o
  -6   1   6       50.11       50.72      3.47 o
  -5   1   6        0.03        1.37      1.40 o
  -4   1   6        0.34        2.13      1.27 o
  -3   1   6       76.27       83.05      3.96 o
  -2   1   6        0.25        0.37      1.04 o
  -1   1   6      170.01      166.06      4.77 o
   0   1   6      818.99      843.17     13.86 o
   1   1   6      247.03      256.88      5.45 o
   2   1   6        3.96        2.71      1.34 o
   3   1   6       48.27       46.68      4.71 o
   4   1   6        3.09        3.88      2.09 o
   5   1   6      283.68      273.92     10.22 o
   6   1   6      722.11      620.73     30.45 o
   7   1   6        0.09        5.75      4.14 o
   8   1   6       32.51       35.37      7.45 o
   9   1   6       19.61       22.35      5.72 o
  10   1   6        5.69        2.31      3.97 o
  11   1   6        0.89        8.66      4.74 o
 -14   2   6        0.59       -1.64      3.52 o
 -13   2   6       65.38       76.89      5.57 o
 -12   2   6        2.90        7.09      2.50 o
 -11   2   6       87.06       82.31      5.51 o
 -10   2   6        1.49        0.71      1.98 o
  -9   2   6      412.45      382.32     11.35 o
  -8   2   6       29.92       23.73      3.05 o
  -7   2   6     1081.60     1046.62     16.02 o
  -6   2   6      207.00      210.54      5.97 o
  -5   2   6        0.19        0.56      1.28 o
  -4   2   6      222.21      229.13      6.34 o
  -3   2   6        7.30       10.59      1.85 o
  -2   2   6        5.59        7.50      1.50 o
  -1   2   6      120.84      141.81      4.96 o
   0   2   6       76.30       69.17      5.23 o
   1   2   6        2.95        2.73      1.30 o
   2   2   6       27.28       32.84      2.89 o
   3   2   6       10.90        9.94      1.98 o
   4   2   6       72.85       61.58      4.95 o
   5   2   6       11.40        8.55      3.13 o
   6   2   6       89.50       76.97      8.56 o
   7   2   6       20.48       22.95      5.33 o
   8   2   6       24.72       11.04      4.49 o
   9   2   6        8.47        9.49      4.24 o
  10   2   6        7.42        8.46      4.42 o
  11   2   6        3.43        2.02      4.14 o
 -14   3   6        3.43        3.41      5.53 o
 -13   3   6       15.47       17.94      3.74 o
 -12   3   6       33.53       31.79      3.82 o
 -11   3   6       28.29       35.15      4.29 o
 -10   3   6      426.23      416.97     11.33 o
  -9   3   6       11.41       11.75      2.84 o
  -8   3   6      139.23      139.08      6.96 o
  -7   3   6      797.03      782.78     12.52 o
  -6   3   6      616.24      619.41     11.42 o
  -5   3   6      157.81      164.42      5.55 o
  -4   3   6       28.75       25.92      2.55 o
  -3   3   6      115.72      118.74      4.45 o
  -2   3   6      169.36      153.27      5.21 o
  -1   3   6      295.13      296.17      6.03 o
   0   3   6      295.65      317.45      6.13 o
   1   3   6      120.60      113.11      5.16 o
   2   3   6      159.59      153.59      5.74 o
   3   3   6       10.56       14.64      2.46 o
   4   3   6        0.98        3.43      2.36 o
   5   3   6      272.01      273.89      9.39 o
   6   3   6      188.31      154.25      8.63 o
   7   3   6      133.31      119.62      7.04 o
   8   3   6       48.95       60.63      7.96 o
   9   3   6       14.70       14.95      5.11 o
  10   3   6       12.65       18.35      5.70 o
  11   3   6        0.00        0.44      5.11 o
 -13   4   6        1.05        2.54      2.36 o
 -12   4   6       27.44       32.60      4.39 o
 -11   4   6       97.36       93.33      5.53 o
 -10   4   6      179.26      181.04      6.74 o
  -9   4   6        0.42       -0.98      1.74 o
  -8   4   6      396.10      372.51     10.29 o
  -7   4   6        6.53       10.31      2.20 o
  -6   4   6       53.59       60.71      3.82 o
  -5   4   6       79.69       87.47      4.65 o
  -4   4   6       53.04       57.74      4.83 o
  -3   4   6      407.99      426.95      8.07 o
  -2   4   6      272.64      250.91      6.44 o
  -1   4   6        2.78        5.39      1.44 o
   0   4   6      210.74      206.33      5.35 o
   1   4   6       25.59       25.55      2.86 o
   2   4   6      218.17      202.49      6.46 o
   3   4   6       36.83       38.99      3.45 o
   4   4   6       97.61       94.09      6.06 o
   5   4   6       15.00       17.06      3.35 o
   6   4   6      134.29      134.03      7.39 o
   7   4   6       21.54       22.92      3.82 o
   8   4   6        2.66        1.75      2.47 o
   9   4   6        4.69        8.47      4.44 o
  10   4   6       17.83        7.79      4.59 o
  11   4   6        0.08        6.41      5.96 o
 -13   5   6       12.20       15.94      3.75 o
 -12   5   6        0.17       -0.91      2.14 o
 -11   5   6       66.24       49.73      4.42 o
 -10   5   6        0.18        2.23      2.29 o
  -9   5   6      102.88       90.33      4.81 o
  -8   5   6      201.03      201.70      6.28 o
  -7   5   6       81.89      101.16      4.74 o
  -6   5   6        4.49        4.90      2.69 o
  -5   5   6     1284.89     1267.97     16.40 o
  -4   5   6       45.40       45.93      3.57 o
  -3   5   6        6.77        2.33      1.51 o
  -2   5   6      381.96      384.84      8.36 o
  -1   5   6      820.16      842.02     11.82 o
   0   5   6       52.07       49.84      2.99 o
   1   5   6       68.13       71.59      5.07 o
   2   5   6       55.78       64.97      4.23 o
   3   5   6        0.23        2.01      1.75 o
   4   5   6       26.48       25.98      3.22 o
   5   5   6      171.05      168.03      7.77 o
   6   5   6       11.48       15.19      3.43 o
   7   5   6        6.68        8.03      3.41 o
   8   5   6        1.99       -0.42      2.29 o
   9   5   6        7.27        5.07      2.83 o
  10   5   6        4.44        3.46      3.78 o
  11   5   6        9.05        6.27      5.00 o
 -13   6   6       20.36       30.64      4.72 o
 -12   6   6        2.10        5.50      2.48 o
 -11   6   6        3.20        1.21      2.09 o
 -10   6   6       72.59       76.36      4.96 o
  -9   6   6       87.48       86.21      4.85 o
  -8   6   6       12.03       14.64      2.48 o
  -7   6   6       91.00       86.98      4.51 o
  -6   6   6       14.00        8.04      2.49 o
  -5   6   6       33.14       43.82      3.50 o
  -4   6   6        0.00        1.15      1.48 o
  -3   6   6      791.02      786.81     12.86 o
  -2   6   6       46.55       45.29      2.91 o
  -1   6   6      215.64      223.16      6.36 o
   0   6   6      109.90      114.80      5.23 o
   1   6   6      297.73      297.23      8.10 o
   2   6   6       22.31       26.44      3.08 o
   3   6   6      106.05      101.50      5.36 o
   4   6   6      214.60      207.53      7.00 o
   5   6   6       47.95       42.58      4.67 o
   6   6   6        0.85        5.37      2.94 o
   7   6   6       20.25       24.15      3.97 o
   8   6   6        4.40        4.12      2.67 o
   9   6   6       11.98        8.57      3.14 o
  10   6   6        4.40        8.41      3.51 o
 -13   7   6        0.36        3.42      3.79 o
 -12   7   6        2.39        7.18      2.60 o
 -11   7   6        0.00       -2.79      1.86 o
 -10   7   6       14.86        9.50      2.25 o
  -9   7   6        9.20        9.67      2.23 o
  -8   7   6        0.60        0.63      1.66 o
  -7   7   6        1.08       -0.43      1.58 o
  -6   7   6      122.22      115.34      6.02 o
  -5   7   6        1.78        1.17      1.48 o
  -4   7   6      263.18      238.35      6.97 o
  -3   7   6      476.46      462.54      8.41 o
  -2   7   6      452.27      453.88      9.32 o
  -1   7   6        0.04        0.88      1.83 o
   0   7   6      310.58      294.95      8.07 o
   1   7   6       71.13       68.48      4.38 o
   2   7   6      241.62      227.03      7.19 o
   3   7   6        2.97        0.14      2.16 o
   4   7   6        1.17       -1.40      1.78 o
   5   7   6        2.76        7.26      2.90 o
   6   7   6       87.88      100.49     10.78 o
   7   7   6       63.39       61.08      6.21 o
   8   7   6        5.49        2.44      2.57 o
   9   7   6        4.48        7.48      3.09 o
  10   7   6        8.94        5.18      3.10 o
  11   7   6        0.12       -1.70      5.75 o
 -13   8   6        0.01       -1.68      3.75 o
 -12   8   6        4.14        6.65      2.50 o
 -11   8   6       13.60       17.97      3.25 o
 -10   8   6        0.09       -0.52      1.72 o
  -9   8   6      275.68      224.59      7.86 o
  -8   8   6        4.54        4.84      2.01 o
  -7   8   6      223.53      195.51      6.25 o
  -6   8   6        8.13        5.21      2.06 o
  -5   8   6       43.26       38.88      3.00 o
  -4   8   6      189.34      177.18      5.40 o
  -3   8   6      267.29      259.02      7.07 o
  -2   8   6        2.17        1.83      1.63 o
  -1   8   6       53.56       49.13      4.37 o
   0   8   6       86.41       94.61     10.17 o
   1   8   6        0.73       -0.19      1.61 o
   2   8   6      296.44      287.94      8.23 o
   3   8   6        0.00       -0.23      1.84 o
   4   8   6       17.47       13.16      3.26 o
   5   8   6       12.46       10.27      2.67 o
   6   8   6       25.26       23.68      3.98 o
   7   8   6       16.86       15.33      3.50 o
   8   8   6        0.03        4.53      4.33 o
   9   8   6        0.34        2.70      2.79 o
  10   8   6        2.34        5.88      3.11 o
  11   8   6        0.31        0.24     10.85 o
 -13   9   6       79.46       80.44      9.33 o
 -12   9   6        8.08       14.13      2.99 o
 -11   9   6       41.34       58.44      6.52 o
 -10   9   6        1.63        0.95      2.00 o
  -9   9   6       20.68       12.76      2.38 o
  -8   9   6        0.98        2.13      1.78 o
  -7   9   6      233.18      211.42      6.54 o
  -6   9   6        0.68        0.90      1.57 o
  -5   9   6       69.72       68.17      4.48 o
  -4   9   6       39.10       33.98      3.31 o
  -3   9   6      387.69      379.52      9.57 o
  -2   9   6       12.51       12.67      2.72 o
  -1   9   6        6.53        3.31      2.58 o
   0   9   6      315.04      315.76     12.38 o
   1   9   6      121.19      104.63      7.65 o
   2   9   6        0.70        3.43      1.99 o
   3   9   6       28.72       33.36      3.63 o
   4   9   6       27.03       20.16      3.22 o
   5   9   6        0.35       -0.79      2.04 o
   6   9   6       67.56       83.02      6.62 o
   7   9   6        0.14        2.78      2.72 o
   8   9   6        5.88        3.29      2.99 o
   9   9   6        0.21        3.09      2.95 o
  10   9   6        0.35        3.27      3.16 o
  11   9   6        0.01        0.60      4.53 o
 -12  10   6       14.75       16.73      3.27 o
 -11  10   6        0.01       -0.41      2.68 o
 -10  10   6      658.14      612.03     12.15 o
  -9  10   6       20.21       19.72      3.37 o
  -8  10   6        1.62        1.65      1.78 o
  -7  10   6        3.35        4.88      1.88 o
  -6  10   6      182.10      164.29      7.48 o
  -5  10   6       24.41       24.80      2.61 o
  -4  10   6       26.25       36.69      3.42 o
  -3  10   6      166.09      162.96      7.28 o
  -2  10   6        0.13       -0.21      1.91 o
  -1  10   6       64.77       58.99      7.96 o
   0  10   6      123.20      126.97      7.35 o
   1  10   6        7.75       11.79      3.11 o
   2  10   6       97.91      108.93      6.87 o
   3  10   6        0.78        4.04      2.25 o
   4  10   6        4.06        3.39      2.14 o
   5  10   6       19.03       18.29      3.85 o
   6  10   6       47.61       43.26      5.04 o
   7  10   6        0.26       -1.07      3.53 o
   8  10   6       51.39       54.91      5.94 o
   9  10   6        9.74        9.62      3.51 o
  10  10   6        1.78        1.90      3.29 o
 -12  11   6       19.87       33.49      4.58 o
 -11  11   6        9.42       12.41      2.61 o
 -10  11   6        5.09        5.34      3.01 o
  -9  11   6      128.83      123.46      5.79 o
  -8  11   6       43.42       33.80      3.73 o
  -7  11   6      160.46      155.10      5.85 o
  -6  11   6       35.01       38.70      3.36 o
  -5  11   6      156.94      144.63      5.30 o
  -4  11   6       15.41       12.07      3.21 o
  -3  11   6        4.22        5.40      2.43 o
  -2  11   6       36.16       33.59      3.92 o
  -1  11   6       36.38       29.92      5.20 o
   0  11   6      117.61      120.96      7.65 o
   1  11   6      109.89      126.71      7.61 o
   2  11   6        9.96       10.51      3.12 o
   3  11   6        6.18        8.77      2.52 o
   4  11   6        8.42        1.23      2.58 o
   5  11   6       54.03       49.29      6.71 o
   6  11   6       10.55        7.58      2.84 o
   7  11   6       23.95       19.76      5.53 o
   8  11   6       13.95       12.95      3.67 o
   9  11   6        4.71        1.19      3.39 o
  10  11   6       10.82        6.40      4.18 o
 -12  12   6        0.68        4.95      3.75 o
 -11  12   6       64.04       79.20      6.36 o
 -10  12   6        0.28        0.99      2.15 o
  -9  12   6        5.54        2.89      2.00 o
  -8  12   6       14.76       10.27      2.44 o
  -7  12   6       33.76       36.34      3.77 o
  -6  12   6       12.93       13.48      2.40 o
  -5  12   6      197.08      203.25      8.49 o
  -4  12   6        6.67        7.33      2.77 o
  -3  12   6        2.68        1.34      2.21 o
  -2  12   6        2.48        5.48      2.85 o
  -1  12   6      248.67      230.07      9.91 o
   0  12   6       30.87       33.22      4.55 o
   1  12   6       16.46       15.08      3.74 o
   2  12   6       22.67       19.93      3.82 o
   3  12   6       10.46        8.01      3.12 o
   4  12   6        3.39        1.61      2.14 o
   5  12   6       30.69       25.74      3.77 o
   6  12   6        4.34        2.54      2.61 o
   7  12   6        6.15        5.04      3.16 o
   8  12   6       22.65       14.12      4.17 o
   9  12   6        1.74       -2.62      4.02 o
  10  12   6        2.04       -1.06      5.53 o
 -11  13   6       15.53       23.90      3.57 o
 -10  13   6       60.62       60.59      4.69 o
  -9  13   6        5.37        3.58      2.07 o
  -8  13   6       46.67       58.13      4.25 o
  -7  13   6      257.76      252.75      7.46 o
  -6  13   6      378.73      348.82     11.00 o
  -5  13   6       35.10       31.29      4.43 o
  -4  13   6        4.25        3.95      2.74 o
  -3  13   6       13.52       17.39      3.28 o
  -2  13   6      141.36      141.45     10.01 o
  -1  13   6       14.52        9.15      3.05 o
   0  13   6       23.34       24.41      4.30 o
   1  13   6        8.07        6.20      3.17 o
   2  13   6      118.90      125.11      7.90 o
   3  13   6       26.58       26.89      5.99 o
   4  13   6       87.94      105.44      8.23 o
   5  13   6       78.98       88.23      6.14 o
   6  13   6        1.72        0.02      2.39 o
   7  13   6       16.85        9.33      5.28 o
   8  13   6       19.82       16.67      4.11 o
   9  13   6        3.28        2.87      4.45 o
 -11  14   6        0.30       -0.22      2.64 o
 -10  14   6        8.94       10.98      2.61 o
  -9  14   6        0.12       -1.46      1.92 o
  -8  14   6        2.33        3.27      2.07 o
  -7  14   6        0.55        1.06      2.48 o
  -6  14   6        1.16        6.64      2.82 o
  -5  14   6       60.13       50.81      5.22 o
  -4  14   6       21.82       13.46      4.35 o
  -3  14   6      216.34      241.06     12.57 o
  -2  14   6      419.65      423.83     15.15 o
  -1  14   6       40.05       38.05      5.21 o
   0  14   6      137.93      132.16      9.99 o
   1  14   6       16.16       12.02      3.67 o
   2  14   6        0.37        2.23      2.73 o
   3  14   6        0.00        0.79      2.70 o
   4  14   6        0.26        0.49      2.78 o
   5  14   6        0.43        2.22      3.02 o
   6  14   6        0.07        0.77      2.66 o
   7  14   6        0.01        2.92      3.28 o
   8  14   6        2.00        3.84      3.48 o
   9  14   6        7.95       16.04      5.67 o
 -10  15   6        0.08        1.84      2.86 o
  -9  15   6       10.26        7.56      2.72 o
  -8  15   6       11.20       12.97      3.51 o
  -7  15   6        3.25        6.75      3.00 o
  -6  15   6        7.80        5.67      3.01 o
  -5  15   6      164.31      155.95      8.23 o
  -4  15   6        8.60        5.09      2.83 o
  -3  15   6       39.60       45.99      5.76 o
  -2  15   6        0.95        7.20      3.30 o
  -1  15   6      314.61      299.52     11.30 o
   0  15   6        6.59        5.81      3.26 o
   1  15   6       19.96       17.96      4.34 o
   2  15   6       17.08       13.30      4.98 o
   3  15   6        0.24        2.56      2.96 o
   4  15   6      117.81      118.29      9.08 o
   5  15   6        1.13        1.22      5.16 o
   6  15   6        3.48        6.38      6.36 o
   7  15   6        6.63        5.76      3.60 o
   8  15   6        0.36        3.90      3.88 o
 -10  16   6        1.68        7.46      3.61 o
  -9  16   6        4.15       10.73      3.46 o
  -8  16   6        1.23        4.52      2.96 o
  -7  16   6       30.50       53.09      5.56 o
  -6  16   6        2.69        7.88      3.13 o
  -5  16   6      161.49      133.78      8.01 o
  -4  16   6       47.03       36.83      5.24 o
  -3  16   6      515.67      512.24     17.12 o
  -2  16   6       63.71       77.76      7.16 o
  -1  16   6      144.31      132.02      8.61 o
   0  16   6       94.62       82.96      7.25 o
   1  16   6      441.44      429.17     14.03 o
   2  16   6       40.15       40.29      7.10 o
   3  16   6        6.48        3.80      3.96 o
   4  16   6        0.49       -2.11      2.81 o
   5  16   6        0.00       -1.14      2.84 o
   6  16   6        2.94        4.41      3.96 o
   7  16   6        0.85       -1.97      3.41 o
   8  16   6        4.28       -2.77      5.75 o
  -9  17   6       22.53       12.89      5.53 o
  -8  17   6       41.89       34.12      4.82 o
  -7  17   6       15.02       14.39      3.73 o
  -6  17   6      191.45      206.98      9.77 o
  -5  17   6        2.53        3.74      3.20 o
  -4  17   6       56.97       60.65      6.57 o
  -3  17   6        1.29        2.58      3.29 o
  -2  17   6      197.34      214.39     10.66 o
  -1  17   6       63.30       66.06      9.28 o
   0  17   6      159.94      147.85      9.20 o
   1  17   6        5.39        7.38      3.56 o
   2  17   6        8.40        9.37      5.10 o
   3  17   6        6.59        5.24      3.35 o
   4  17   6        1.33        3.45      3.41 o
   5  17   6        0.00        5.40      5.56 o
   6  17   6        0.40        0.15      3.34 o
   7  17   6        0.21       -3.02      3.63 o
  -8  18   6       15.55       15.71      4.40 o
  -7  18   6        0.64        5.18      3.19 o
  -6  18   6        1.73        5.02      3.37 o
  -5  18   6       31.85       42.69      5.00 o
  -4  18   6       48.11       58.51      9.40 o
  -3  18   6       18.67       23.42      5.62 o
  -2  18   6        5.98        1.13      3.93 o
  -1  18   6        2.45        1.50      3.44 o
   0  18   6       31.98       29.05      4.99 o
   1  18   6        1.11        0.10      3.18 o
   2  18   6      264.69      277.26     16.84 o
   3  18   6       16.14       11.60      4.07 o
   4  18   6      117.12      111.45      8.83 o
   5  18   6        8.49       10.18      4.22 o
   6  18   6       10.63        5.51      4.39 o
   7  18   6        4.38       -7.66      5.11 o
  -8  19   6        0.25        5.85      5.06 o
  -7  19   6       22.86       34.57      7.60 o
  -6  19   6        0.05        3.53      2.99 o
  -5  19   6       10.02        9.97      3.88 o
  -4  19   6        6.17        7.75      3.68 o
  -3  19   6       59.13       77.60      7.54 o
  -2  19   6       20.95       11.33      7.25 o
  -1  19   6       38.39       26.56      5.06 o
   0  19   6      153.16      166.72     11.49 o
   1  19   6       10.90        8.64      3.79 o
   2  19   6       47.83       54.38      7.90 o
   3  19   6        6.84        7.80      4.02 o
   4  19   6       30.29       32.70      5.61 o
   5  19   6        0.18        6.79      4.36 o
   6  19   6        0.13        3.12      5.06 o
  -7  20   6       19.36       25.75      5.88 o
  -6  20   6       16.55       18.40      5.22 o
  -5  20   6        5.77        7.09      3.72 o
  -4  20   6        8.77        6.53      3.79 o
  -3  20   6       15.37       16.61      4.52 o
  -2  20   6       20.92       16.26      4.37 o
  -1  20   6       14.27       19.32      4.77 o
   0  20   6        3.35        3.31      3.43 o
   1  20   6       14.30       20.46      4.70 o
   2  20   6       24.66       26.77      7.40 o
   3  20   6       76.55       78.24      7.92 o
   4  20   6       95.71       90.95      9.80 o
   5  20   6       15.71       29.37     10.85 o
  -5  21   6        1.66       19.42      6.17 o
  -4  21   6       22.98       31.20     15.96 o
  -3  21   6       11.22       33.17      7.66 o
  -2  21   6       19.04       12.26      5.00 o
  -1  21   6       23.12       17.07      5.52 o
   0  21   6       61.88       60.31      6.80 o
   1  21   6        0.37       -2.30      3.45 o
   2  21   6        2.87        2.57      5.43 o
   3  21   6       11.61        0.43      6.60 o
  -4  22   6        1.86       -2.13      5.26 o
  -3  22   6       10.06       15.61     11.07 o
  -2  22   6        2.32        7.00      5.96 o
  -1  22   6        0.81        8.76      5.57 o
   0  22   6       14.74       19.79      8.30 o
   1  22   6       14.05       14.26      8.94 o
   2  22   6        3.47       11.28      9.15 o
 -13   1   7       75.15      111.53     14.47 o
 -12   1   7        0.11        1.21      2.15 o
 -11   1   7      162.80      178.41      7.55 o
 -10   1   7        0.12       -1.55      1.84 o
  -9   1   7       24.85       28.19      3.50 o
  -8   1   7       59.45       66.85      4.75 o
  -7   1   7     1026.27     1029.66     16.59 o
  -6   1   7      252.92      251.54      7.43 o
  -5   1   7      348.59      358.62      8.75 o
  -4   1   7        0.17        0.91      1.52 o
  -3   1   7      667.39      669.04     12.37 o
  -2   1   7        3.40        5.06      1.56 o
  -1   1   7      142.28      135.96      6.07 o
   0   1   7        1.96        2.38      1.24 o
   1   1   7       14.84       16.35      2.54 o
   2   1   7       14.23       20.15      2.93 o
   3   1   7      116.64      128.11     10.98 o
   4   1   7       27.46       25.26      6.70 o
   5   1   7        2.10        2.12      3.84 o
   6   1   7        0.23        2.33      4.68 o
   7   1   7       11.84        1.06      3.97 o
   8   1   7       18.36        9.23      5.19 o
   9   1   7      112.26       93.24     10.31 o
  10   1   7        6.42        5.18      6.07 o
 -13   2   7       30.75       27.44     10.54 o
 -12   2   7        7.97       13.56      2.94 o
 -11   2   7       44.50       41.32      4.13 o
 -10   2   7        0.92        2.17      2.08 o
  -9   2   7        0.23        1.56      2.17 o
  -8   2   7        5.73        3.17      2.00 o
  -7   2   7      133.49      131.21      6.69 o
  -6   2   7        8.83        8.43      2.41 o
  -5   2   7      256.95      262.19      7.15 o
  -4   2   7        5.90        6.41      1.95 o
  -3   2   7       58.09       54.90      3.55 o
  -2   2   7       17.91       19.02      2.42 o
  -1   2   7        0.06        1.33      1.21 o
   0   2   7       47.99       43.19      4.68 o
   1   2   7       15.75       13.35      2.34 o
   2   2   7        2.35        3.53      2.56 o
   3   2   7        0.04        1.34      2.73 o
   4   2   7        3.24        1.51      2.43 o
   5   2   7       65.94       66.92      8.59 o
   6   2   7        4.00        4.55      4.79 o
   7   2   7       21.18       22.45      5.72 o
   8   2   7        0.13        1.66      3.94 o
   9   2   7       78.17       73.46      9.56 o
  10   2   7        7.83       -5.11      5.11 o
 -13   3   7        0.49        1.15     12.03 o
 -12   3   7       17.94       23.22      4.11 o
 -11   3   7       13.12       10.71      2.87 o
 -10   3   7       53.55       66.69      4.89 o
  -9   3   7       51.12       51.88      4.41 o
  -8   3   7        2.73        3.17      2.02 o
  -7   3   7        6.38        6.04      2.27 o
  -6   3   7      492.79      491.83     11.73 o
  -5   3   7      783.92      817.15     13.89 o
  -4   3   7      181.56      185.71      5.85 o
  -3   3   7        6.36        5.93      2.58 o
  -2   3   7      388.57      376.56     11.08 o
  -1   3   7        2.58        0.74      1.56 o
   0   3   7       55.38       57.50      4.87 o
   1   3   7       30.73       29.12      6.50 o
   2   3   7       43.27       50.99      9.92 o
   3   3   7        0.81        1.32      2.25 o
   4   3   7        0.46        4.12      2.70 o
   5   3   7       18.05       17.34      3.72 o
   6   3   7       43.34       52.15     10.43 o
   7   3   7        3.82        4.57      4.35 o
   8   3   7       25.21       23.65      7.13 o
   9   3   7        4.93        2.27      4.47 o
 -13   4   7        3.10        4.20      8.30 o
 -12   4   7        0.00        5.74      2.92 o
 -11   4   7       18.61       16.78      3.43 o
 -10   4   7      285.49      286.08      9.62 o
  -9   4   7        4.51        3.19      2.02 o
  -8   4   7        7.46        4.78      2.33 o
  -7   4   7      194.17      201.71     11.25 o
  -6   4   7      321.93      294.29     12.23 o
  -5   4   7       21.14       26.94      2.90 o
  -4   4   7       12.61        9.86      2.09 o
  -3   4   7      230.10      214.10      7.00 o
  -2   4   7       42.33       37.04      4.51 o
  -1   4   7       85.94       80.80      4.51 o
   0   4   7       50.41       50.66      4.23 o
   1   4   7      298.37      261.56     15.71 o
   2   4   7       60.08       49.13      4.10 o
   3   4   7        0.01        0.17      2.17 o
   4   4   7        4.90        2.08      2.53 o
   5   4   7       35.73       32.23      4.66 o
   6   4   7       24.95       27.31      4.38 o
   7   4   7       10.94        9.11      4.70 o
   8   4   7       10.08        3.46      4.21 o
   9   4   7        1.76        0.84      4.27 o
 -12   5   7        0.00        2.64      2.99 o
 -11   5   7        1.24        0.02      2.19 o
 -10   5   7        3.01        5.74      2.33 o
  -9   5   7      114.66      145.45      7.53 o
  -8   5   7       23.04       13.75      2.90 o
  -7   5   7     1368.81     1334.07     18.37 o
  -6   5   7        0.46        0.34      1.81 o
  -5   5   7      647.24      619.04     11.04 o
  -4   5   7       29.45       32.47      3.02 o
  -3   5   7      300.45      296.94      9.19 o
  -2   5   7        2.53        2.26      1.79 o
  -1   5   7       20.19       18.78      3.49 o
   0   5   7      112.30      108.08      5.68 o
   1   5   7        6.72        6.44      2.26 o
   2   5   7       50.38       48.07      4.98 o
   3   5   7       95.25      102.42     12.12 o
   4   5   7        0.13        2.76      2.36 o
   5   5   7        2.36        3.13      2.73 o
   6   5   7       15.63       18.56      5.10 o
   7   5   7        0.02        4.44      3.48 o
   8   5   7        2.81        8.47      4.51 o
   9   5   7        7.85        3.59      4.06 o
 -12   6   7       23.44       41.92      6.00 o
 -11   6   7        1.82       -0.66      2.89 o
 -10   6   7        3.09       -0.04      2.38 o
  -9   6   7       41.07       41.29      3.90 o
  -8   6   7       24.31       29.73      3.23 o
  -7   6   7      329.95      371.22      8.72 o
  -6   6   7      105.96       99.59      4.91 o
  -5   6   7        6.89        7.50      2.55 o
  -4   6   7        5.51        4.27      2.32 o
  -3   6   7       34.80       32.45      4.00 o
  -2   6   7       15.54       17.97      3.08 o
  -1   6   7        5.15        1.25      2.45 o
   0   6   7       59.39       58.10      5.47 o
   1   6   7       16.47       20.41      3.40 o
   2   6   7        0.22        1.19      1.93 o
   3   6   7        0.07       -1.27      1.91 o
   4   6   7        8.95        8.68      3.00 o
   5   6   7        6.70        8.96      3.03 o
   6   6   7       12.79       15.55      4.02 o
   7   6   7       14.17       13.04      5.78 o
   8   6   7        0.74        2.10      2.96 o
   9   6   7        3.00       -2.23      3.91 o
 -12   7   7       11.04       24.07      6.28 o
 -11   7   7        1.55        6.01      2.93 o
 -10   7   7        8.06        9.07      2.71 o
  -9   7   7        3.61        4.65      2.27 o
  -8   7   7      394.80      331.91      8.40 o
  -7   7   7       17.33       19.78      2.82 o
  -6   7   7       33.83       40.12      3.44 o
  -5   7   7        0.30        0.84      1.63 o
  -4   7   7      150.91      146.43      6.10 o
  -3   7   7        5.21        1.69      1.83 o
  -2   7   7        0.05        4.13      2.54 o
  -1   7   7       71.91       80.38      6.38 o
   0   7   7      186.59      185.43      8.39 o
   1   7   7       44.81       35.17      4.41 o
   2   7   7       14.52        9.06      2.52 o
   3   7   7        0.42        0.95      2.14 o
   4   7   7        6.56        6.49      2.81 o
   5   7   7        0.60       -0.49      2.42 o
   6   7   7       14.24       16.10      3.99 o
   7   7   7        4.30        3.61      3.28 o
   8   7   7       28.95       34.50      4.78 o
   9   7   7        5.86        2.31      3.60 o
 -12   8   7        0.85       -0.85      5.21 o
 -11   8   7        7.64        5.03      2.53 o
 -10   8   7       13.07       16.44      3.16 o
  -9   8   7        0.01        5.28      2.04 o
  -8   8   7        0.57       -0.22      1.90 o
  -7   8   7        0.04       -0.68      1.72 o
  -6   8   7      343.23      326.69      7.94 o
  -5   8   7        7.86        4.05      2.28 o
  -4   8   7        3.62        3.02      1.99 o
  -3   8   7        8.23        8.63      2.64 o
  -2   8   7        0.05        0.65      2.58 o
  -1   8   7       12.46       14.33      3.45 o
   0   8   7       36.07       24.77      5.93 o
   1   8   7       23.74       30.63      6.33 o
   2   8   7        6.42        9.29      2.90 o
   3   8   7        7.32        5.12      2.55 o
   4   8   7       24.46       25.77      5.37 o
   5   8   7        0.85        0.20      2.65 o
   6   8   7       29.03       36.75      4.99 o
   7   8   7       14.68       14.99      3.76 o
   8   8   7        4.71        3.51      3.59 o
   9   8   7        1.45        1.37      3.42 o
  10   8   7        6.49       18.52      7.88 o
 -12   9   7       18.50       17.88      5.64 o
 -11   9   7        8.18       16.13      3.28 o
 -10   9   7       13.33       15.08      2.77 o
  -9   9   7        0.72        1.41      1.93 o
  -8   9   7        2.05        1.07      1.87 o
  -7   9   7        1.79        1.68      2.00 o
  -6   9   7       57.09       56.73      4.56 o
  -5   9   7        3.27        1.41      2.26 o
  -4   9   7      105.58      113.69      6.74 o
  -3   9   7       47.87       45.24      6.49 o
  -2   9   7      222.29      216.57      9.43 o
  -1   9   7       37.11       36.83      4.70 o
   0   9   7       11.52       10.14      3.80 o
   1   9   7        1.76        2.18      2.42 o
   2   9   7       20.09       18.27      6.50 o
   3   9   7        9.21        4.27      2.85 o
   4   9   7        2.59        2.53      2.30 o
   5   9   7        5.23        4.87      3.09 o
   6   9   7        0.25       -0.28      2.36 o
   7   9   7        1.94       -0.46      2.96 o
   8   9   7       11.09        6.32      3.62 o
   9   9   7        5.48        8.87      4.53 o
 -11  10   7        5.09        2.36      3.62 o
 -10  10   7        7.91        7.79      2.39 o
  -9  10   7       81.07       69.28      5.06 o
  -8  10   7        2.02        0.73      1.85 o
  -7  10   7        2.62        2.06      1.87 o
  -6  10   7      242.75      242.19      7.09 o
  -5  10   7        0.17        0.88      2.35 o
  -4  10   7      120.87      120.84      7.11 o
  -3  10   7        0.31       -2.28      2.29 o
  -2  10   7        1.28       -0.69      2.59 o
  -1  10   7       11.61        4.12      2.89 o
   0  10   7        0.09       -2.54      2.27 o
   1  10   7       13.78       13.59      3.73 o
   2  10   7        0.02       -0.65      2.48 o
   3  10   7        4.77        2.05      2.80 o
   4  10   7       35.33       34.82      5.38 o
   5  10   7       17.48       29.66      4.65 o
   6  10   7        1.61        4.60      2.94 o
   7  10   7        0.00        1.42      2.98 o
   8  10   7        5.67        1.43      3.21 o
   9  10   7        0.07        4.31      4.01 o
 -11  11   7       12.69       16.97      5.68 o
 -10  11   7       18.66       19.98      3.16 o
  -9  11   7        3.69        6.90      2.40 o
  -8  11   7      224.29      214.24      7.32 o
  -7  11   7        0.25       -0.67      1.83 o
  -6  11   7        9.04        8.98      3.10 o
  -5  11   7        0.74       -4.06      2.71 o
  -4  11   7       24.63       21.60      3.78 o
  -3  11   7      463.80      471.88     21.29 o
  -2  11   7       34.71       38.01      5.19 o
  -1  11   7      126.69      143.83     10.36 o
   0  11   7        0.18        2.42      2.73 o
   1  11   7       14.06       17.80      3.65 o
   2  11   7        1.01       -0.73      2.74 o
   3  11   7        2.73        0.63      2.57 o
   4  11   7        6.47        8.69      3.29 o
   5  11   7       14.23       15.24      4.61 o
   6  11   7        2.76        3.17      3.41 o
   7  11   7       10.21        7.99      3.61 o
   8  11   7       10.41        9.05      3.89 o
   9  11   7        0.23       -3.99      4.27 o
 -11  12   7        1.20        1.58      3.00 o
 -10  12   7        0.40        0.25      2.27 o
  -9  12   7       21.79       33.46      4.78 o
  -8  12   7       17.06       15.54      2.73 o
  -7  12   7       41.45       58.26      6.68 o
  -6  12   7       36.44       50.06      5.37 o
  -5  12   7      113.59      102.84      7.16 o
  -4  12   7       83.50       77.74      6.29 o
  -3  12   7       18.37       29.64      6.36 o
  -2  12   7       78.29       68.55      6.65 o
  -1  12   7      272.84      291.80     11.15 o
   0  12   7       39.95       60.79      6.18 o
   1  12   7       25.90       33.61      5.03 o
   2  12   7        2.42       -1.55      2.65 o
   3  12   7       32.13       34.74      5.14 o
   4  12   7        3.74        4.60      2.98 o
   5  12   7        7.38       12.08      4.33 o
   6  12   7        0.00       -1.33      3.72 o
   7  12   7        1.07       -1.55      3.07 o
   8  12   7        0.18        2.37      4.97 o
 -10  13   7       22.78       30.88      4.63 o
  -9  13   7       26.47       30.38      3.99 o
  -8  13   7        0.27        3.42      3.09 o
  -7  13   7       69.98       69.88      6.38 o
  -6  13   7       50.38       51.12      5.49 o
  -5  13   7      130.82      127.07      7.74 o
  -4  13   7       50.21       46.05      5.92 o
  -3  13   7      300.07      301.24     11.96 o
  -2  13   7      565.63      587.30     19.58 o
  -1  13   7       19.69       24.88      5.47 o
   0  13   7        0.08        2.66      2.94 o
   1  13   7        4.72        3.22      2.98 o
   2  13   7       35.37       40.86      5.40 o
   3  13   7        7.44       11.15      3.65 o
   4  13   7        1.94        3.11      3.01 o
   5  13   7       19.18       16.15      4.19 o
   6  13   7        1.43        0.96      3.97 o
   7  13   7        1.20        1.69      3.96 o
   8  13   7        0.71        1.56      4.37 o
 -10  14   7        6.71        4.09      4.27 o
  -9  14   7        0.16        4.54      3.22 o
  -8  14   7        0.02       -3.89      2.59 o
  -7  14   7        0.89       -1.34      2.68 o
  -6  14   7       43.64       44.80      6.40 o
  -5  14   7       42.36       47.33      5.61 o
  -4  14   7       10.77        6.10      3.53 o
  -3  14   7        4.48        5.48      3.60 o
  -2  14   7      355.84      355.95     12.93 o
  -1  14   7      268.02      294.01     14.38 o
   0  14   7       51.39       72.88      7.03 o
   1  14   7        0.45       -3.66      4.16 o
   2  14   7       71.77       71.83     12.35 o
   3  14   7       16.96       23.68      4.84 o
   4  14   7       52.11       62.87      8.60 o
   5  14   7        0.01        1.28      3.25 o
   6  14   7        2.60        1.18      3.62 o
   7  14   7        0.54        3.62      6.81 o
  -9  15   7        6.63       12.77      8.30 o
  -8  15   7        0.80        0.36      2.92 o
  -7  15   7        2.16       -0.80      2.85 o
  -6  15   7       10.45        6.77      3.15 o
  -5  15   7        3.76        6.77      3.54 o
  -4  15   7      131.89      140.30      9.55 o
  -3  15   7      177.33      178.11     12.14 o
  -2  15   7        0.17        2.83      3.12 o
  -1  15   7       26.14       18.59      4.34 o
   0  15   7        1.39        3.29      3.21 o
   1  15   7        0.24       -0.71      2.80 o
   2  15   7      145.54      144.42      9.32 o
   3  15   7        0.01        1.89      3.26 o
   4  15   7        0.11        7.35      3.33 o
   5  15   7        7.24       15.70      4.39 o
   6  15   7        0.36        5.09      4.89 o
   7  15   7        1.56        3.62      6.17 o
  -8  16   7       25.40       47.51     14.91 o
  -7  16   7        0.42       -2.32      2.67 o
  -6  16   7        6.33        3.97      3.07 o
  -5  16   7       61.30       56.53      9.74 o
  -4  16   7       29.30       17.87      7.17 o
  -3  16   7       25.68       22.20      4.88 o
  -2  16   7       99.72      107.19     11.24 o
  -1  16   7        8.83        3.87      3.59 o
   0  16   7       47.10       51.91      7.65 o
   1  16   7        1.14        2.26      3.26 o
   2  16   7       16.37       22.83      4.63 o
   3  16   7       20.62       26.66      4.94 o
   4  16   7        6.11        7.22      3.84 o
   5  16   7       31.91       29.24      5.50 o
   6  16   7        0.01       -1.06      7.02 o
  -8  17   7       22.65       22.99      9.37 o
  -7  17   7        5.17        6.86      4.14 o
  -6  17   7        0.00        2.65      3.64 o
  -5  17   7       19.52       13.49      5.60 o
  -4  17   7        2.10        0.00      5.78 o
  -3  17   7        0.20       -1.17      3.30 o
  -2  17   7       22.01       31.40      5.22 o
  -1  17   7        1.86        2.78      3.41 o
   0  17   7       20.49       22.40      7.88 o
   1  17   7       16.97       20.19      4.75 o
   2  17   7        1.40        3.45      3.35 o
   3  17   7       54.73       55.68      7.83 o
   4  17   7        2.51        2.78      4.17 o
   5  17   7        2.03       -3.91      5.64 o
  -7  18   7        5.89        3.49      4.84 o
  -6  18   7        4.60        9.83      5.51 o
  -5  18   7       56.66       67.71      7.37 o
  -4  18   7       51.25       43.63     10.45 o
  -3  18   7       32.02       31.65      5.41 o
  -2  18   7       49.40       49.04      6.51 o
  -1  18   7       13.35        9.14      4.33 o
   0  18   7        2.98       -1.11      5.30 o
   1  18   7       27.08       24.20      4.87 o
   2  18   7        7.40       13.25      4.27 o
   3  18   7        9.75       12.27      4.80 o
   4  18   7       46.83       40.73     19.37 o
  -6  19   7       33.23       32.78     10.86 o
  -5  19   7        1.96        2.34      7.24 o
  -4  19   7        0.00       -1.29      5.21 o
  -3  19   7       29.57       52.33      9.71 o
  -2  19   7        7.47        3.09      5.87 o
  -1  19   7        7.05        4.52      6.31 o
   0  19   7       30.80       34.06      6.02 o
   1  19   7        0.27        0.96      3.78 o
   2  19   7        0.96        8.35      5.64 o
   3  19   7        0.17        6.60      8.09 o
  -4  20   7        5.20       -1.49      7.45 o
  -3  20   7        1.36        6.81      8.09 o
  -2  20   7        1.06       -7.34      4.90 o
  -1  20   7        0.09       -7.02      4.68 o
   0  20   7        4.35       -7.34      4.90 o
   1  20   7        3.39        1.70      7.45 o
   2  20   7        9.01       24.90     10.43 o
 -12   0   8      170.00      212.43     19.16 o
 -11   0   8        0.08       -2.48      4.26 o
 -10   0   8        2.26        2.24      3.02 o
  -9   0   8        9.32       17.29      4.27 o
  -8   0   8      543.61      558.89     22.33 o
  -7   0   8       11.70        9.17      4.71 o
  -6   0   8      211.23      235.71     15.19 o
  -5   0   8      358.24      379.28     14.03 o
  -4   0   8      174.71      194.40     10.75 o
  -3   0   8        6.18        5.58      4.07 o
  -2   0   8       62.30       86.41      6.88 o
  -1   0   8       27.83       18.82      7.86 o
   0   0   8       14.21       11.94      3.28 o
   1   0   8       51.22       49.81     10.86 o
   2   0   8       43.56       53.42     11.92 o
   3   0   8       31.27       32.99     10.00 o
   5   0   8        4.45       -0.85      5.32 o
   6   0   8        0.24       -3.41      5.53 o
   7   0   8       30.49       32.78     10.00 o
   8   0   8       15.40        7.45      7.45 o
 -12   1   8       90.32      108.40     16.82 o
 -11   1   8        6.35       13.65      3.83 o
 -10   1   8       91.39       99.04      6.05 o
  -9   1   8        0.38        3.69      2.49 o
  -8   1   8       29.86       26.13      3.41 o
  -7   1   8       20.34       16.80      2.98 o
  -6   1   8      288.06      281.32      8.32 o
  -5   1   8      382.41      389.51      9.74 o
  -4   1   8       28.68       30.27      3.58 o
  -3   1   8        0.62        0.58      2.63 o
  -2   1   8      100.97      106.24      5.57 o
  -1   1   8       10.00        8.93      2.09 o
   0   1   8       41.98       32.72      4.96 o
   1   1   8        3.82        5.15      2.71 o
   2   1   8       85.50       92.59      9.94 o
   3   1   8        6.08        0.43      4.90 o
   4   1   8       12.67        6.94      8.09 o
   5   1   8       10.14        5.76      4.42 o
   6   1   8        0.14       -5.30      3.53 o
   7   1   8       13.76       14.73      8.51 o
   8   1   8       29.75       23.50     12.24 o
 -11   2   8       64.50       60.49      6.48 o
 -10   2   8       11.72       14.87      3.04 o
  -9   2   8       14.34       14.44      2.95 o
  -8   2   8        2.16        3.71      2.22 o
  -7   2   8      348.06      332.84     10.18 o
  -6   2   8       19.17       21.45      3.20 o
  -5   2   8        5.21        3.16      2.74 o
  -4   2   8        0.35        6.11      2.16 o
  -3   2   8       97.03      102.03      5.30 o
  -2   2   8       13.23       10.63      2.84 o
  -1   2   8       69.80       76.20      5.98 o
   0   2   8       16.90       10.09      3.54 o
   1   2   8        0.91        3.80      2.59 o
   2   2   8        3.13       -0.40      2.78 o
   3   2   8        4.64       -4.43      2.95 o
   4   2   8        0.10       -2.65      3.57 o
   5   2   8        1.43        5.75      5.96 o
   6   2   8        3.00        4.45      4.59 o
   7   2   8        7.10        5.31      4.74 o
   8   2   8        4.89        4.34      6.49 o
 -11   3   8        5.18        3.16      3.15 o
 -10   3   8       58.23       55.46      4.77 o
  -9   3   8       52.90       50.28      4.51 o
  -8   3   8       27.23       24.42      3.92 o
  -7   3   8       72.38       78.69      5.25 o
  -6   3   8       45.22       42.56      4.41 o
  -5   3   8      419.26      432.91     10.16 o
  -4   3   8      468.12      480.59     10.62 o
  -3   3   8      110.70      126.12      5.42 o
  -2   3   8       13.50        8.09      3.17 o
  -1   3   8       13.75       12.84      3.38 o
   0   3   8        7.76       16.16      5.36 o
   1   3   8       81.19       95.55      7.89 o
   2   3   8       94.61      103.74      6.85 o
   3   3   8       11.33        6.20      2.80 o
   4   3   8       16.51       19.81      5.88 o
   5   3   8        4.36       -1.44      7.13 o
   6   3   8        2.84        0.66      4.27 o
   7   3   8       10.57       10.32      5.57 o
   8   3   8       11.00       -2.14      5.32 o
 -11   4   8        3.73        6.78      3.34 o
 -10   4   8       10.33        9.59      4.57 o
  -9   4   8       50.81       42.65      4.06 o
  -8   4   8       88.29       90.37      5.59 o
  -7   4   8       20.00       20.32      3.06 o
  -6   4   8        6.34        6.23      2.26 o
  -5   4   8       36.38       31.73      3.44 o
  -4   4   8       30.81       38.36      3.43 o
  -3   4   8      126.56      111.08      9.11 o
  -2   4   8       27.94       31.86      4.37 o
  -1   4   8       41.02       41.36      5.04 o
   0   4   8       41.60       35.23      4.75 o
   1   4   8        6.70        4.72      2.62 o
   2   4   8        0.52        2.58      2.41 o
   3   4   8        6.28       10.23      3.18 o
   4   4   8       10.35       12.90      3.90 o
   5   4   8        6.30        0.84      3.90 o
   6   4   8       10.67       11.71      7.02 o
   7   4   8        0.56        0.30      8.73 o
   8   4   8       19.06       13.34      5.49 o
 -11   5   8       51.02       75.42      9.25 o
 -10   5   8        2.26        2.17      2.30 o
  -9   5   8       15.81       15.62      2.97 o
  -8   5   8        0.24       -0.31      1.98 o
  -7   5   8       57.12       61.90      4.77 o
  -6   5   8       86.49       87.72      5.26 o
  -5   5   8        0.37        1.70      2.08 o
  -4   5   8        0.59        2.58      1.90 o
  -3   5   8      325.41      323.00     10.71 o
  -2   5   8        7.37        9.69      3.87 o
  -1   5   8        4.31       -1.19      2.25 o
   0   5   8       41.69       38.01      5.06 o
   1   5   8      208.17      195.13     11.16 o
   2   5   8        7.55       12.13      3.25 o
   3   5   8        3.84        3.17      2.62 o
   4   5   8       35.29       36.04      4.98 o
   5   5   8        1.13       -0.55      2.77 o
   6   5   8        0.24       -4.66      4.58 o
   7   5   8       23.34       15.72     10.64 o
   8   5   8        5.91       11.92      7.24 o
 -11   6   8        7.70        5.67      4.59 o
 -10   6   8        2.14        2.86      2.81 o
  -9   6   8        0.30        1.67      1.96 o
  -8   6   8       18.21       16.60      3.05 o
  -7   6   8        1.41        1.28      2.04 o
  -6   6   8        0.24        4.31      2.05 o
  -5   6   8       87.38       91.24      4.90 o
  -4   6   8       14.81       12.88      3.24 o
  -3   6   8      117.01      139.49      8.43 o
  -2   6   8        2.37        1.75      2.90 o
  -1   6   8       12.33       13.28      3.49 o
   0   6   8      128.81      129.67      7.96 o
   1   6   8        0.02        3.82      3.56 o
   2   6   8       15.48       19.55      4.78 o
   3   6   8       25.47       27.35      4.79 o
   4   6   8        2.76        1.61      3.50 o
   5   6   8        9.03        8.03      3.40 o
   6   6   8       21.47       22.02      4.31 o
   7   6   8        0.66        3.41      6.39 o
   8   6   8        2.73       13.41      7.66 o
 -11   7   8        0.86        8.77      4.74 o
 -10   7   8        0.67        3.14      2.57 o
  -9   7   8        6.37        7.11      3.12 o
  -8   7   8        0.21        2.61      2.08 o
  -7   7   8        5.03        7.28      2.20 o
  -6   7   8        3.62       12.98      2.51 o
  -5   7   8        2.79        3.44      2.25 o
  -4   7   8       90.09       96.24      6.64 o
  -3   7   8        0.21        2.18      3.06 o
  -2   7   8       18.98       15.74      3.96 o
  -1   7   8      149.27      157.99      8.77 o
   0   7   8       72.03       70.51      6.38 o
   1   7   8        0.90        2.63      2.60 o
   2   7   8        0.07        0.59      3.20 o
   3   7   8       19.58       16.46      7.09 o
   4   7   8        2.73        4.34      3.29 o
   5   7   8        2.51        2.07      3.01 o
   6   7   8        0.26        2.09      3.02 o
   7   7   8        1.75        1.89      5.56 o
   8   7   8        4.81       12.13      7.45 o
 -11   8   8        6.82        9.96      4.94 o
 -10   8   8        1.57       -1.63      2.73 o
  -9   8   8       31.67       39.57      4.27 o
  -8   8   8        1.00        2.36      2.48 o
  -7   8   8       60.01       49.59      4.04 o
  -6   8   8        1.44        4.07      2.22 o
  -5   8   8       12.71        8.25      3.19 o
  -4   8   8       29.77       25.21      4.36 o
  -3   8   8       13.89       10.55      3.29 o
  -2   8   8       77.07       79.45      6.92 o
  -1   8   8       14.54       14.49      4.39 o
   0   8   8       21.64       19.00      3.93 o
   1   8   8        5.31       10.64      3.25 o
   2   8   8       51.18       45.91      5.39 o
   3   8   8        1.56        5.34      3.58 o
   4   8   8       66.48       77.89      8.61 o
   5   8   8        0.16        3.72      3.16 o
   6   8   8        0.28       -0.39      3.34 o
   7   8   8        1.46        2.39      3.39 o
   8   8   8        0.00        2.77      4.51 o
 -10   9   8        2.25        2.04      5.40 o
  -9   9   8       32.69       54.34      6.06 o
  -8   9   8       96.07       91.67      5.48 o
  -7   9   8        0.90       -1.40      2.11 o
  -6   9   8        0.01        2.56      3.21 o
  -5   9   8      176.76      176.03      8.79 o
  -4   9   8       12.47        9.39      3.49 o
  -3   9   8        8.43        8.32      3.66 o
  -2   9   8        0.16        1.48      2.70 o
  -1   9   8        0.39        1.46      2.84 o
   0   9   8       20.18       19.42      5.04 o
   1   9   8       12.87       19.30      4.06 o
   2   9   8       24.02       23.73      4.36 o
   3   9   8       31.39       21.91      5.40 o
   4   9   8        2.58        2.37      3.82 o
   5   9   8        1.50       -2.74      3.40 o
   6   9   8        4.21        7.42      3.58 o
   7   9   8        1.87        2.18      3.78 o
   8   9   8        9.17        1.44      4.20 o
 -10  10   8       27.78       29.81      5.08 o
  -9  10   8       16.01       17.47      3.01 o
  -8  10   8      175.70      183.73      7.92 o
  -7  10   8       55.11       54.25      6.23 o
  -6  10   8        0.33        1.90      3.74 o
  -5  10   8       46.65       42.25      5.18 o
  -4  10   8      112.72      108.46      8.23 o
  -3  10   8        0.73        0.46      4.76 o
  -2  10   8        7.71        6.92      3.36 o
  -1  10   8       32.92       34.73      5.21 o
   0  10   8        7.60        7.84      3.19 o
   1  10   8       22.99       25.04      6.21 o
   2  10   8        0.62       -0.45      4.24 o
   3  10   8        0.81        5.07      3.97 o
   4  10   8        4.62        5.52      4.19 o
   5  10   8        0.49        1.43      4.07 o
   6  10   8        2.08        3.78      7.06 o
   7  10   8        6.17        1.25      4.01 o
  -9  11   8        4.92        3.94      3.47 o
  -8  11   8       66.05       57.97      5.94 o
  -7  11   8       29.50       20.03      4.11 o
  -6  11   8       28.22       25.67      4.26 o
  -5  11   8       22.61       16.12      3.98 o
  -4  11   8       18.95       13.17      4.09 o
  -3  11   8       67.36       66.61     10.72 o
  -2  11   8        2.05        1.13      2.86 o
  -1  11   8        0.13        3.45      3.72 o
   0  11   8       26.22       27.01      4.68 o
   1  11   8       45.21       45.69      6.55 o
   2  11   8       18.66       17.12      4.06 o
   3  11   8        2.30        5.71      3.26 o
   4  11   8       12.25       15.21      4.90 o
   5  11   8        0.56        3.72      4.28 o
   6  11   8        0.69        4.71      6.49 o
   7  11   8        2.99        4.92      5.78 o
  -9  12   8      112.90      129.94     14.24 o
  -8  12   8        0.03        6.97      4.24 o
  -7  12   8       21.83       18.42      4.04 o
  -6  12   8        3.33        5.45      3.11 o
  -5  12   8       11.64       11.66      3.81 o
  -4  12   8        1.70        5.40      3.51 o
  -3  12   8       33.99       37.47      5.84 o
  -2  12   8        0.13        1.35      3.22 o
  -1  12   8       10.83       19.32      4.35 o
   0  12   8        1.60       -0.76      2.88 o
   1  12   8       20.97       23.55      4.67 o
   2  12   8        1.35        2.20      3.04 o
   3  12   8        0.25       -2.68      4.49 o
   4  12   8        8.97       11.11      7.13 o
   5  12   8       11.07       12.72      4.93 o
   6  12   8        0.01        5.47      5.39 o
  -8  13   8       37.39       36.78      7.20 o
  -7  13   8        2.30       -2.22      2.99 o
  -6  13   8        9.83       11.66      3.87 o
  -5  13   8       49.24       40.09      5.71 o
  -4  13   8       21.74       13.11      5.93 o
  -3  13   8        1.31        5.81      3.35 o
  -2  13   8       20.19       21.14      5.62 o
  -1  13   8        1.50        2.89      3.27 o
   0  13   8      110.55      105.75      8.97 o
   1  13   8       34.83       31.95      5.12 o
   2  13   8       70.47       72.43      7.27 o
   3  13   8        3.04        5.65      3.66 o
   4  13   8        7.47       17.89      6.97 o
   5  13   8        2.78        0.08      5.11 o
   6  13   8        5.13       -3.19      6.39 o
  -8  14   8       34.24       27.92      8.00 o
  -7  14   8        0.59       -4.95      3.30 o
  -6  14   8        0.74        7.12      3.74 o
  -5  14   8        2.78        2.67      3.84 o
  -4  14   8       15.47       12.28      4.17 o
  -3  14   8       49.96       48.80      7.55 o
  -2  14   8       49.52       60.96      6.83 o
  -1  14   8       38.96       46.39      6.00 o
   0  14   8       26.17       23.42      4.77 o
   1  14   8       27.91       27.70      5.50 o
   2  14   8       33.77       31.03      5.38 o
   3  14   8        1.50       -0.33      3.36 o
   4  14   8        0.13        7.43      5.47 o
   5  14   8        0.98        7.45      7.66 o
  -7  15   8       18.67       10.64      8.73 o
  -6  15   8        8.45       12.07      6.33 o
  -5  15   8        0.06        2.38      3.44 o
  -4  15   8        0.07       -4.02      2.68 o
  -3  15   8       13.14       10.43      4.02 o
  -2  15   8        0.77        4.21      3.53 o
  -1  15   8       15.37       11.18      4.30 o
   0  15   8       17.03       23.40      5.01 o
   1  15   8       97.99       82.27      7.89 o
   2  15   8        0.75        3.64      3.61 o
   3  15   8       20.68       27.79     17.45 o
   4  15   8        1.85        1.87      6.49 o
   5  15   8        1.14       -1.70      7.45 o
  -6  16   8        1.74       -5.96      6.81 o
  -5  16   8        4.77        3.41      7.66 o
  -4  16   8       23.51       17.34      7.19 o
  -3  16   8       35.12       31.25      5.35 o
  -2  16   8        0.67        3.32      3.66 o
  -1  16   8      114.94      120.70      9.44 o
   0  16   8       11.21       12.92      4.44 o
   1  16   8        6.94       10.80      4.17 o
   2  16   8       33.30       39.55      7.97 o
   3  16   8       37.71       42.26     20.75 o
   4  16   8        1.23        8.82      5.64 o
  -5  17   8        6.47        3.19      8.09 o
  -4  17   8       38.64       68.32     14.90 o
  -3  17   8        5.13       21.28      9.79 o
  -2  17   8       21.75       30.86     10.64 o
  -1  17   8       11.31       14.03      6.17 o
   0  17   8       49.48       48.38     15.75 o
   1  17   8       20.82       17.88     10.32 o
   2  17   8       10.74       12.44      7.66 o
  -3  18   8        6.93        7.45      8.09 o
  -2  18   8        0.00       -0.43      6.39 o
  -1  18   8        0.66        0.85      6.39 o
   0  18   8       25.29       21.92     10.43 o
   1  18   8        9.88        3.41      6.60 o
 -10   1   9        0.63       -4.08      4.36 o
  -9   1   9       52.57       68.91      5.95 o
  -8   1   9        1.31        0.52      2.24 o
  -7   1   9        3.27        2.01      2.14 o
  -6   1   9       18.18       17.83      4.25 o
  -5   1   9      155.64      153.39      6.95 o
  -4   1   9       69.61       66.24      4.98 o
  -3   1   9       69.44       62.55      5.03 o
  -2   1   9        2.28        5.49      2.99 o
  -1   1   9       75.94       77.26      8.63 o
   0   1   9        1.39        3.47      3.68 o
   1   1   9       13.43       11.92      7.66 o
   2   1   9        0.11       -3.84      3.99 o
   3   1   9        4.35        5.13      4.79 o
   4   1   9        0.01        0.43      5.53 o
   5   1   9       12.52       13.62      5.72 o
   6   1   9        1.62       -1.91      7.13 o
   7   1   9        0.00        2.34      6.60 o
 -10   2   9        6.79        2.30      3.73 o
  -9   2   9       28.43       27.61      3.86 o
  -8   2   9        0.64        1.64      2.23 o
  -7   2   9        0.71        5.47      2.71 o
  -6   2   9        0.09        2.30      2.27 o
  -5   2   9      164.92      179.65      7.25 o
  -4   2   9        1.34        0.85      2.09 o
  -3   2   9       42.41       54.56      5.46 o
  -2   2   9        0.44        0.90      3.68 o
  -1   2   9        0.06        3.48      3.40 o
   0   2   9        6.50        6.09      3.64 o
   1   2   9        0.54        7.93      4.53 o
   2   2   9        1.91       -5.75      5.32 o
   3   2   9        1.03        3.25      4.29 o
   4   2   9        1.21        0.68      5.11 o
   5   2   9       10.44        8.64      5.11 o
   6   2   9        0.04        2.77      4.60 o
   7   2   9        2.32       11.07      7.66 o
 -10   3   9        2.88        1.49      3.57 o
  -9   3   9        0.59        2.60      2.48 o
  -8   3   9       11.22       15.43      3.00 o
  -7   3   9        7.93        7.09      2.60 o
  -6   3   9        0.14        2.00      2.17 o
  -5   3   9        0.14        1.57      2.15 o
  -4   3   9        8.96        8.22      3.41 o
  -3   3   9      193.93      209.75     14.22 o
  -2   3   9       88.16      100.80      7.39 o
  -1   3   9        1.60        4.81      3.47 o
   0   3   9       37.08       42.64      6.14 o
   1   3   9        0.51        5.13      4.11 o
   2   3   9       23.23       27.56      5.24 o
   3   3   9       22.90       16.60      5.59 o
   4   3   9        1.61       10.00      4.96 o
   5   3   9        0.16        3.83      5.75 o
   6   3   9        0.65       -4.34      4.13 o
   7   3   9        0.84        7.45      7.24 o
 -10   4   9        0.40       11.46      4.50 o
  -9   4   9       25.23       35.86      4.89 o
  -8   4   9       61.49       76.71      5.50 o
  -7   4   9        2.50        4.59      2.43 o
  -6   4   9        7.84        9.40      2.96 o
  -5   4   9      264.44      275.87      9.45 o
  -4   4   9      125.29      122.36      9.27 o
  -3   4   9        2.97        9.95      4.88 o
  -2   4   9       30.78       36.95      5.13 o
  -1   4   9       22.04       17.48      5.86 o
   0   4   9        3.39        4.39      3.88 o
   1   4   9        0.61       -3.48      4.03 o
   2   4   9        0.07       -0.74      3.04 o
   3   4   9        2.63       -2.03      3.24 o
   4   4   9       10.77        5.06      5.01 o
   5   4   9        1.44       -4.86      6.49 o
   6   4   9        3.67        0.92      4.64 o
   7   4   9        5.80       -3.19      6.39 o
  -9   5   9        1.74        7.14      3.11 o
  -8   5   9       38.37       31.08      3.85 o
  -7   5   9       53.75       65.39      5.06 o
  -6   5   9       11.37       14.15      2.78 o
  -5   5   9       44.69       43.13      5.57 o
  -4   5   9        9.77       15.23      4.52 o
  -3   5   9      196.21      215.47     10.25 o
  -2   5   9       26.68       32.71      5.12 o
  -1   5   9       34.32       43.53      9.96 o
   0   5   9        0.29       11.62      4.14 o
   1   5   9        1.53        2.45      5.09 o
   2   5   9        0.66        2.65      3.32 o
   3   5   9       10.97       15.98      4.87 o
   4   5   9        0.96       -0.62      3.16 o
   5   5   9        3.52        3.53      4.40 o
   6   5   9        1.00        7.24      6.60 o
   7   5   9        0.75       -5.96      5.96 o
  -9   6   9        0.05        2.25      3.04 o
  -8   6   9        1.62        4.86      2.47 o
  -7   6   9        2.01        3.41      2.27 o
  -6   6   9        0.19        3.57      3.13 o
  -5   6   9      161.71      185.73     10.10 o
  -4   6   9       11.24       14.91      4.00 o
  -3   6   9       54.23       60.23      6.36 o
  -2   6   9        2.22        4.11      3.06 o
  -1   6   9       21.15       11.11      3.52 o
   0   6   9        0.09        4.08      3.80 o
   1   6   9       30.21       29.41      5.87 o
   2   6   9        0.01       -1.17      3.46 o
   3   6   9        3.73        8.15      4.28 o
   4   6   9        2.38        5.20      3.98 o
   5   6   9        4.49       -1.14      4.75 o
   6   6   9        0.52       -0.43      5.11 o
  -9   7   9        1.75       -2.31      2.66 o
  -8   7   9        6.29        8.99      3.05 o
  -7   7   9        1.68        2.62      3.24 o
  -6   7   9      116.01       98.37      8.02 o
  -5   7   9       32.91       36.02      5.51 o
  -4   7   9       24.65       34.19      5.13 o
  -3   7   9        0.03        2.16      3.09 o
  -2   7   9       17.46       15.11      3.81 o
  -1   7   9        0.02        4.05      3.12 o
   0   7   9        3.19       14.62      6.61 o
   1   7   9        0.16        4.96      3.70 o
   2   7   9       13.34       12.98      4.79 o
   3   7   9        8.21        7.06      4.49 o
   4   7   9        5.60        5.24      4.36 o
   5   7   9        0.09       -4.23      4.96 o
  -9   8   9        0.71        7.76      4.55 o
  -8   8   9        1.11        5.17      6.39 o
  -7   8   9        0.08        1.25      3.08 o
  -6   8   9       10.39       19.38      4.23 o
  -5   8   9        0.44        2.65      3.04 o
  -4   8   9      112.90      118.88      8.82 o
  -3   8   9        1.55        3.27      3.19 o
  -2   8   9        0.07        0.80      2.80 o
  -1   8   9       20.66       24.12      4.56 o
   0   8   9       12.48       17.45      5.06 o
   1   8   9        2.51        6.25      5.49 o
   2   8   9       12.04       14.22      4.99 o
   3   8   9       14.43       23.83      6.22 o
   4   8   9        0.99        3.68      4.80 o
   5   8   9        1.32       -4.73      4.74 o
   6   8   9        3.60        0.43      6.81 o
  -8   9   9        2.98        9.32      7.13 o
  -7   9   9        3.94        4.02      3.43 o
  -6   9   9       11.75       10.67      3.67 o
  -5   9   9        0.27       -2.43      7.37 o
  -4   9   9       24.18       31.48      5.17 o
  -3   9   9        3.16        7.12      3.54 o
  -2   9   9       40.52       38.85      6.39 o
  -1   9   9        8.06       10.63      3.86 o
   0   9   9       16.53       14.95      3.90 o
   1   9   9        9.17       11.88      4.69 o
   2   9   9        0.31       11.01      4.60 o
   3   9   9        0.30       -1.13      3.81 o
   4   9   9        0.03        1.65      4.11 o
   5   9   9        0.29        3.47      5.30 o
  -8  10   9       35.27       48.66     13.94 o
  -7  10   9       10.31        3.69      4.85 o
  -6  10   9        7.36        7.16      3.69 o
  -5  10   9        2.75        2.40      3.81 o
  -4  10   9       42.56       42.03      5.73 o
  -3  10   9        4.95        6.90      3.56 o
  -2  10   9        0.02        3.36      3.47 o
  -1  10   9        0.69       10.44      7.87 o
   0  10   9        4.92       14.18      3.97 o
   1  10   9        6.18        5.01      3.45 o
   2  10   9        0.09        5.31      4.28 o
   3  10   9        1.49        4.49      4.38 o
   4  10   9        0.03        4.57      5.57 o
   5  10   9        2.32        6.20      5.78 o
  -7  11   9       16.06       12.78      5.82 o
  -6  11   9       30.28        8.50     31.93 o
  -5  11   9        0.41        1.75      3.53 o
  -4  11   9        0.48        4.25      3.58 o
  -3  11   9       11.83        9.21      5.22 o
  -2  11   9        0.33        5.85      3.77 o
  -1  11   9       57.40       64.73      6.88 o
   0  11   9       16.65       12.46      4.05 o
   1  11   9       43.51       41.85      5.85 o
   2  11   9        2.90       -1.16      3.84 o
   3  11   9        5.83       13.78      6.42 o
   4  11   9        0.13        1.90      4.80 o
  -7  12   9       23.33       39.09      8.95 o
  -6  12   9       10.80       -7.48     10.75 o
  -5  12   9        1.49        9.95      4.70 o
  -4  12   9        8.91        8.07      5.93 o
  -3  12   9       41.32       41.28      6.03 o
  -2  12   9       13.36       20.70      5.49 o
  -1  12   9       53.04       70.51      7.38 o
   0  12   9       56.81       63.45      7.04 o
   1  12   9       29.70       42.86      5.95 o
   2  12   9        9.99        0.74      7.45 o
   3  12   9        1.78       12.34      7.88 o
   4  12   9        0.29       -0.64      6.39 o
  -6  13   9        2.28       -3.19      6.17 o
  -5  13   9       12.04       20.21     18.73 o
  -4  13   9        1.29       -0.39      6.16 o
  -3  13   9        0.35        4.62      4.42 o
  -2  13   9        8.62       12.90      4.30 o
  -1  13   9       33.97       33.72      5.60 o
   0  13   9      102.16      116.04      9.06 o
   1  13   9        0.95        4.73      4.94 o
   2  13   9       11.88       26.70      6.64 o
   3  13   9        0.62        8.51      8.30 o
  -5  14   9        1.91        6.81      8.73 o
  -4  14   9        3.07       22.35      8.94 o
  -3  14   9        7.29        6.81      7.24 o
  -2  14   9       37.09       50.08     13.83 o
  -1  14   9        0.23        2.18      4.91 o
   0  14   9       12.10       12.15     11.17 o
   1  14   9       16.18        4.14      8.73 o
   2  14   9        6.01        9.04      5.72 o
  -3  15   9        5.51       17.88      8.73 o
  -2  15   9       18.32        5.53      8.94 o
  -1  15   9       32.27       34.69     11.49 o
   0  15   9        0.55       -1.28      5.75 o
  -8   0  10       18.17       12.98      6.39 o
  -7   0  10       10.01        9.34      3.98 o
  -6   0  10       66.91       69.01      9.54 o
  -5   0  10        6.36       13.36      5.43 o
  -4   0  10      148.71      163.86     12.34 o
  -3   0  10       58.48       65.56     11.92 o
   3   0  10        0.35        8.30      6.81 o
   4   0  10       15.03       12.13      8.30 o
  -8   1  10       18.02       23.01     10.54 o
  -7   1  10        1.96        3.17      2.73 o
  -6   1  10       22.60       27.22      5.24 o
  -5   1  10        1.11        1.14      2.40 o
  -4   1  10       24.29       21.39      4.11 o
  -3   1  10       13.14       27.63      6.08 o
  -2   1  10        7.28       12.56      7.24 o
   2   1  10        3.19       10.64      8.09 o
   3   1  10        0.40       -4.16      4.75 o
   4   1  10        0.90       -2.96      4.58 o
  -8   2  10       23.18       34.94      7.45 o
  -7   2  10        1.80        1.59      3.67 o
  -6   2  10        3.96        6.06      2.84 o
  -5   2  10       72.92       66.06      6.32 o
  -4   2  10       10.36        6.24      3.82 o
  -3   2  10       14.45       13.30      5.42 o
  -2   2  10       29.96       26.35      6.36 o
  -1   2  10       58.25       55.13     11.49 o
   2   2  10        0.46        0.85      7.24 o
   3   2  10        2.68       -3.41      6.81 o
   4   2  10        2.41       -0.43      6.81 o
  -7   3  10       25.37       27.20      4.24 o
  -6   3  10        2.65       11.89      3.28 o
  -5   3  10       61.28       66.62      7.67 o
  -4   3  10        1.89        2.22      3.50 o
  -3   3  10       34.22       47.91      7.79 o
  -2   3  10       46.91       62.64     11.28 o
  -1   3  10        8.47        8.15      5.27 o
   0   3  10        0.88        0.21      5.53 o
   1   3  10        0.87       -1.70      5.75 o
   2   3  10       11.66       18.94      9.58 o
   3   3  10        9.68        1.49      8.94 o
   4   3  10        5.34       -4.26      8.30 o
  -7   4  10        8.50        3.06      3.13 o
  -6   4  10       10.06       10.22      5.22 o
  -5   4  10       24.15       30.89      5.90 o
  -4   4  10        0.38       -0.79      3.46 o
  -3   4  10       26.93       27.16     11.92 o
  -2   4  10       48.88       54.36      8.76 o
  -1   4  10       17.88       14.06      5.52 o
   0   4  10       16.06       14.61      6.40 o
   1   4  10        3.59        6.39      4.91 o
   2   4  10        0.71        4.47      8.09 o
   3   4  10        3.34       -1.06      8.94 o
  -7   5  10        2.23        5.63      7.88 o
  -6   5  10        2.15        1.91      3.65 o
  -5   5  10        1.63        4.58      3.68 o
  -4   5  10        5.49        8.91      4.15 o
  -3   5  10        4.73        8.86      4.25 o
  -2   5  10        0.63        1.75      8.83 o
  -1   5  10        1.96        4.28      4.13 o
   0   5  10        0.07        2.28      3.63 o
   1   5  10        0.28        3.57      4.28 o
   2   5  10        0.01        8.42      5.47 o
   3   5  10       13.90       13.20      9.58 o
  -7   6  10        0.10        3.09      9.47 o
  -6   6  10        0.13       -0.39     11.07 o
  -5   6  10        0.01        5.75      5.17 o
  -4   6  10        2.89       11.28      5.47 o
  -3   6  10        8.88       14.62      4.87 o
  -2   6  10       24.64       23.05      5.80 o
  -1   6  10       73.76       71.22      8.47 o
   0   6  10        0.08       -0.38      4.37 o
   1   6  10        0.00       11.76      4.74 o
   2   6  10       26.05       34.18     12.56 o
  -6   7  10        0.86        7.02      6.39 o
  -5   7  10        6.66        5.77      4.64 o
  -4   7  10        4.05        3.50      3.96 o
  -3   7  10        0.00       -0.60      3.31 o
  -2   7  10        3.29        5.04      4.29 o
  -1   7  10        0.70        1.68      4.11 o
   0   7  10        2.67       11.67      4.90 o
   1   7  10        6.90        5.63      4.42 o
   2   7  10        0.53        7.13      4.53 o
   3   7  10        0.00        4.47      6.17 o
  -6   8  10        4.06        3.62      6.17 o
  -5   8  10        7.64        2.65      5.21 o
  -4   8  10        0.18        4.02      4.68 o
  -3   8  10        1.93        2.29      3.63 o
  -2   8  10       18.46       17.95      4.44 o
  -1   8  10        4.35        4.79      4.41 o
   0   8  10       15.29       20.45      5.59 o
   1   8  10        0.94        6.89      4.80 o
   2   8  10        6.53        4.80      5.15 o
  -5   9  10        5.74        1.70      5.96 o
  -4   9  10        0.01        4.65      4.28 o
  -3   9  10       23.12       20.14      5.84 o
  -2   9  10        3.18        7.67      3.93 o
  -1   9  10        2.12        7.66      5.22 o
   0   9  10        1.30        9.11      4.95 o
   1   9  10        3.54        7.21      5.47 o
   2   9  10        5.36        4.68      6.39 o
  -4  10  10        1.19        9.02      9.47 o
  -3  10  10       18.44       15.99      5.35 o
  -2  10  10        2.34        5.63      7.80 o
  -1  10  10        1.42        6.81      4.80 o
   0  10  10        3.76        7.45      7.45 o
   1  10  10        0.83       14.05      8.30 o
  -2  11  10       25.12       38.74     11.71 o
  -1  11  10       19.76       13.94      6.39 o
 
